# Supplementary material for: Applications of the Behavior Change Wheel in promoting physical activity among children and adolescents: A scoping review
Source: PLoS One. 2026 Jul 31;21(7):e0354697. doi: 10.1371/journal.pone.0354697 (PMC13426998; doi:10.1371/journal.pone.0354697)
Supplement: S2 File — (XLSX) [file pone.0354697.s002.xlsx]

## Sheet: Sheet1
BCIO Code	BCIO Label	BCTTv1 Mapping
BCIO:007003	Set behaviour goal	1.1 Goal setting (behaviour)
BCIO:007010	Action planning	1.4 Action planning
BCIO:007023	Provide feedback on behaviour	2.2 Feedback on behaviour
BCIO:007024	Self-monitor of behaviour	2.3 Self-monitoring of behaviour
BCIO:007028	Social support	3.1 Social support (unspecified)
BCIO:007030	Advise to seek instrumental support	3.2 Social support (practical)
BCIO:007055	Demonstrate the behaviour	6.1 Demonstration of the behaviour
BCIO:007056	Reframe past behaviour	13.2 Framing/reframing
BCIO:007058	Instruct how to perform behaviour	4.1 Instruction on how to perform the behaviour
BCIO:007063	Inform about health consequences	5.1 Information about health consequences
BCIO:007064	Inform about social consequences	5.3 Information about social and environmental consequences
BCIO:007066	Monitor emotional consequences	5.4 Monitoring of emotional consequences
BCIO:007073	Prompt social comparison	6.2 Social comparison
BCIO:007075	Present information from credible influence	9.1 Credible source
BCIO:007094	Practise behaviour	8.1 Behavioural practice/rehearsal
BCIO:007095	Substitute behaviour	8.2 Behaviour substitution
BCIO:007096	Context-specific repetition of behaviour	8.3 Habit formation
BCIO:007100	Set graded tasks	8.7 Graded tasks
BCIO:007137	Persuade about personal capability	15.1 Verbal persuasion about capability
BCIO:007139	Prompt focus on past success	15.3 Focus on past success
BCIO:007140	Prompt self-talk	15.4 Self-talk
BCIO:007156	Add objects to the environment	12.5 Adding objects to the environment
BCIO:007158	Identify self as role model	13.1 Identification of self as role model
BCIO:007160	Adopt changed self-identity	13.4 Valued self-identity
BCIO:007176	Inform about environmental consequences	5.3 Information about social and environmental consequences
BCIO:007265	Provide positive social consequence for behaviour	10.4 Social reward
BCIO:050344	Advise how to reduce negative emotions	11.2 Reduce negative emotions
