# Supplementary material for: Applications of the Behavior Change Wheel in promoting physical activity among children and adolescents: A scoping review
Source: PLoS One. 2026 Jul 31;21(7):e0354697. doi: 10.1371/journal.pone.0354697 (PMC13426998; doi:10.1371/journal.pone.0354697)
Supplement: S6 File — (XLSX) [file pone.0354697.s006.xlsx]

## Sheet: Screening Detail
Studies	Source	Inclusion for Full-text Read	Final Inclusion	Exclusion Reasons	Reviewers
Brennan, Carol et al. (2025). "Developing an Evidence- and Theory-Informed Mother-Daughter mHealth Intervention Prototype Targeting Physical Activity in Preteen Girls of Low Socioeconomic Position: Multiphase Co-Design Study". Jmir Pediatrics and Parenting 8.	Electronic databases	Inclusion	Inclusion		Zheng Huang and Sanying Peng
Caru, Maxime et al. (2024). "Implementing a behavioral physical activity program in children and adolescent survivors of childhood cancer: a pilot randomized controlled trial". Journal of Behavioral Medicine 47(5).	Electronic databases	Inclusion	Inclusion		Zheng Huang and Sanying Peng
Corr, Meabh et al. (2020). "'No one ever asked us': a feasibility study assessing the co-creation of a physical activity programme with adolescent girls". Global Health Promotion 27(3).	Electronic databases	Inclusion	Inclusion		Zheng Huang and Sanying Peng
Creaser, A. V. et al. (2023). "The development of a family-based wearable intervention using behaviour change and co-design approaches: move and connect". Public Health 217.	Electronic databases	Inclusion	Inclusion		Zheng Huang and Sanying Peng
Faghy, Mark A. et al. (2021). "Multi-Component Physical Activity Interventions in the UK Must Consider Determinants of Activity to Increase Effectiveness". Journal of Functional Morphology and Kinesiology 6(3).	Electronic databases	Inclusion	Inclusion		Zheng Huang and Sanying Peng
Grimshaw, Sarah L. et al. (2022). "Promoting positive physical activity behaviors for children and adolescents undergoing acute cancer treatment: Development of the CanMOVE intervention using the Behavior Change Wheel". Frontiers in Pediatrics 10.	Electronic databases	Inclusion	Inclusion		Zheng Huang and Sanying Peng
Maenhout, Laura et al. (2024). "Synergizing the Behavior Change Wheel and a Cocreative Approach to Design a Physical Activity Intervention for Adolescents and Young Adults With Intellectual Disabilities: Development Study". Jmir Formative Research 8.	Electronic databases	Inclusion	Inclusion		Zheng Huang and Sanying Peng
Martin, Rosemarie et al. (2015). "An intervention to improve the physical activity levels of children: Design and rationale of the 'Active Classrooms' cluster randomised controlled trial". Contemporary Clinical Trials 41.	Electronic databases	Inclusion	Inclusion		Zheng Huang and Sanying Peng
McDermott, Gary et al. (2022). "Barriers and facilitators of physical activity in adolescents with intellectual disabilities: An analysis informed by the COM-B model". Journal of Applied Research in Intellectual Disabilities 35(3).	Electronic databases	Inclusion	Inclusion		Zheng Huang and Sanying Peng
McQuinn, Sara et al. (2022). "Co-design of a school-based physical activity intervention for adolescent females in a disadvantaged community: insights from the Girls Active Project (GAP)". Bmc Public Health 22(1).	Electronic databases	Inclusion	Inclusion		Zheng Huang and Sanying Peng
Murtagh, E. M. et al. (2018). "Mothers and teenage daughters walking to health: using the behaviour change wheel to develop an intervention to improve adolescent girls' physical activity". Public Health 158.	Electronic databases	Inclusion	Inclusion		Zheng Huang and Sanying Peng
Reedman, Sarah E. et al. (2022). "Descriptive contents analysis of ParticiPAte CP: a participation-focused intervention to promote physical activity participation in children with cerebral palsy". Disability and Rehabilitation 44(23).	Electronic databases	Inclusion	Inclusion		Zheng Huang and Sanying Peng
Taylor, M. J. et al. (2016). "Measuring perceived exercise capability and investigating its relationship with childhood obesity: a feasibility study". International Journal of Obesity 40(1).	Electronic databases	Inclusion	Inclusion		Zheng Huang and Sanying Peng
Wang, Haiquan et al. (2021). "Development of a School-Based Intervention to Increase Physical Activity Levels Among Chinese Children: A Systematic Iterative Process Based on Behavior Change Wheel and Theoretical Domains Framework". Frontiers in Public Health 9.	Electronic databases	Inclusion	Inclusion		Zheng Huang and Sanying Peng
Wang, Haiquan et al. (2022). "School-Based Physical Activity Intervention: A Qualitative Process Evaluation of a Feasibility Trial in Yangzhou, China". International Journal of Environmental Research and Public Health 19(2).	Electronic databases	Inclusion	Inclusion		Zheng Huang and Sanying Peng
Atkins, Lou et al. (2020). "Influences on NHS Health Check behaviours: a systematic review". Bmc Public Health 20(1).	Electronic databases	Inclusion	Exclusion	Review study	Zheng Huang and Sanying Peng
Atorkey, Prince et al. (2021). "Barriers and Facilitators to the Uptake of Online and Telephone Services Targeting Health Risk Behaviours among Vocational Education Students: A Qualitative Study". International Journal of Environmental Research and Public Health 18(17).	Electronic databases	Inclusion	Exclusion	Population not matching target demographic	Zheng Huang and Sanying Peng
Bak, Marieke A. R. et al. (2020). "Strategies to promote nurses ' health: A qualitative study with student nurses". Nurse Education in Practice 48.	Electronic databases	Inclusion	Exclusion	Population not matching target demographic	Zheng Huang and Sanying Peng
Breslin, Gavin et al. (2023). "Predicting school uptake of The Daily Mile in Northern Ireland- a data linkage study with School Census Data and Multiple Deprivation Measures". Plos One 18(12).	Electronic databases	Inclusion	Exclusion	Insufficient data for extraction/synthesis	Zheng Huang and Sanying Peng
Brown, Catherine E. B. et al. (2024). "Key influences on university students' physical activity: a systematic review using the Theoretical Domains Framework and the COM-B model of human behaviour". Bmc Public Health 24(1).	Electronic databases	Inclusion	Exclusion	Review study	Zheng Huang and Sanying Peng
Brown, Catherine E. B. et al. (2024). "Developing the PEAK mood, mind, and marks program to support university students' mental and cognitive health through physical exercise: a qualitative study using the Behaviour Change Wheel". Bmc Public Health 24(1).	Electronic databases	Inclusion	Exclusion	Population not matching target demographic	Zheng Huang and Sanying Peng
Brown, Catherine E. B. et al. (2024). "PEAK Mood, Mind, and Marks: a pilot study of an intervention to support university students' mental and cognitive health through physical exercise". Frontiers in Psychiatry 15.	Electronic databases	Inclusion	Exclusion	Population not matching target demographic	Zheng Huang and Sanying Peng
Castro, Oscar et al. (2021). "Feasibility of Reducing and Breaking Up University Students' Sedentary Behaviour: Pilot Trial and Process Evaluation". Frontiers in Psychology 12.	Electronic databases	Inclusion	Exclusion	Population not matching target demographic	Zheng Huang and Sanying Peng
Chen, Mingling et al. (2025). "Ethnic Differences in Facilitators and Barriers to Lifestyle Management After Childbirth: A Multi-Methods Study Using the TDF and COM-B Model". Nutrients 17(2).	Electronic databases	Inclusion	Exclusion	Population not matching target demographic	Zheng Huang and Sanying Peng
Cibrian, Franceli L. et al. (2016). "Hunting Relics: A Persuasive Exergame to Promote Collective Exercise in Young Children". International Journal of Human-Computer Interaction 32(3).	Electronic databases	Inclusion	Exclusion	Insufficient data for extraction/synthesis	Zheng Huang and Sanying Peng
Cockcroft, Emma J. et al. (2023). "Factors affecting the support for physical activity in children and adolescents with type 1 diabetes mellitus: a national survey of health care professionals' perceptions". Bmc Pediatrics 23(1).	Electronic databases	Inclusion	Exclusion	Population not matching target demographic	Zheng Huang and Sanying Peng
Creaser, Amy V. et al. (2023). "Applying the COM-B model to understand wearable activity tracker use in children and adolescents". Journal of Public Health-Heidelberg 31(12).	Electronic databases	Inclusion	Exclusion	Insufficient data for extraction/synthesis	Zheng Huang and Sanying Peng
Daly-Smith, Andy et al. (2020). "Using a multi-stakeholder experience-based design process to co-develop the Creating Active Schools Framework". International Journal of Behavioral Nutrition and Physical Activity 17(1).	Electronic databases	Inclusion	Exclusion	Insufficient data for extraction/synthesis	Zheng Huang and Sanying Peng
del Mar Fernandez-Alvarez, Maria et al. (2020). "A nutrition education intervention in adolescents who play soccer: The IDEHA-F project". Psicothema 32(3).	Electronic databases	Inclusion	Exclusion	Insufficient data for extraction/synthesis	Zheng Huang and Sanying Peng
Eddy, Lucy et al. (2021). "Fundamental Movement Skills and Their Assessment in Primary Schools from the Perspective of Teachers". Measurement in Physical Education and Exercise Science 25(3).	Electronic databases	Inclusion	Exclusion	Insufficient data for extraction/synthesis	Zheng Huang and Sanying Peng
Flood, Stephanie M. et al. (2023). "Development of a ParticipACTION App-Based Intervention for Improving Postsecondary Students' 24-Hour Movement Guideline Behaviors: Protocol for the Application of Intervention Mapping". Jmir Research Protocols 12.	Electronic databases	Inclusion	Exclusion	Population not matching target demographic	Zheng Huang and Sanying Peng
Gainforth, Heather L. et al. (2021). "Teaching Behavior Change Theory in Canada: Establishing Consensus on Behavior Change Theories That Are Recommended to Be Taught to Undergraduate Students in Courses Addressing Health Behavior Change". Pedagogy in Health Promotion 7(1).	Electronic databases	Inclusion	Exclusion	Insufficient data for extraction/synthesis	Zheng Huang and Sanying Peng
Gavigan, Nathan et al. (2023). "Moving Well-Being Well: a process evaluation of a physical literacy-based intervention in Irish primary schools". Physical Education and Sport Pedagogy 28(2).	Electronic databases	Inclusion	Exclusion	Insufficient data for extraction/synthesis	Zheng Huang and Sanying Peng
Hayba, Nematullah et al. (2021). "Enabling Better Nutrition and Physical Activity for Adolescents from Middle Eastern Backgrounds: Focus Groups". Nutrients 13(9).	Electronic databases	Inclusion	Exclusion	Insufficient data for extraction/synthesis	Zheng Huang and Sanying Peng
Helme, Zoe E. et al. (2022). "Assessing the Impacts of Creating Active Schools on Organisational Culture for Physical Activity". International Journal of Environmental Research and Public Health 19(24).	Electronic databases	Inclusion	Exclusion	Insufficient data for extraction/synthesis	Zheng Huang and Sanying Peng
Huang, Kevin et al. (2025). "Protocol for Fit4Study: A non-randomised controlled trial of a physical activity intervention for university students' mental health and wellbeing". Mental Health & Prevention 37.	Electronic databases	Inclusion	Exclusion	Population not matching target demographic	Zheng Huang and Sanying Peng
Iliano, Evelien et al. (2022). "The GRANDPACT Project: The Development and Evaluation of an Intergenerational Program for Grandchildren and Their Grandparents to Stimulate Physical Activity and Cognitive Function Using Co-Creation". International Journal of Environmental Research and Public Health 19(12).	Electronic databases	Inclusion	Exclusion	Population not matching target demographic	Zheng Huang and Sanying Peng
Jerebine, Alethea et al. (2024). "Educator-Perceived Barriers and Facilitators to Structured-Physical Activity in Early Childhood Centres: A Systematic Review". Research Quarterly for Exercise and Sport 95(1).	Electronic databases	Inclusion	Exclusion	Review study	Zheng Huang and Sanying Peng
Knight, Rachel L. et al. (2022). "Moving Forward: Understanding Correlates of Physical Activity and Sedentary Behaviour during COVID-19 in Children and Adolescents-An Integrative Review and Socioecological Approach". International Journal of Environmental Research and Public Health 19(3).	Electronic databases	Inclusion	Exclusion	Review study	Zheng Huang and Sanying Peng
Lara-Bercial, Sergio et al. (2025). "Part I: Why Do Children and Young People Drop Out of Sport? Development and Initial Validation of the Youth Sport Dropout Questionnaire". Youth 5(2).	Electronic databases	Inclusion	Exclusion	Insufficient data for extraction/synthesis	Zheng Huang and Sanying Peng
Mantzourani, E. et al. (2024). "Can a mock medication-taking learning activity enable pharmacy students to experience the range of barriers and facilitators to medication adherence? An analysis informed by the Theoretical Domains Framework and COM-B model". Exploratory Research in Clinical and Social Pharmacy 13.	Electronic databases	Inclusion	Exclusion	Population not matching target demographic	Zheng Huang and Sanying Peng
Michail, Nafsika et al. (2021). "Children's Experiences of Their Journey to School: Integrating Behaviour Change Frameworks to Inform the Role of the Built Environment in Active School Travel Promotion". International Journal of Environmental Research and Public Health 18(9).	Electronic databases	Inclusion	Exclusion	Insufficient data for extraction/synthesis	Zheng Huang and Sanying Peng
Moore, Richard et al. (2023). "Barriers and facilitators to physical activity and further digital exercise intervention among inactive British adolescents in secondary schools: a qualitative study with physical education teachers". Frontiers in Public Health 11.	Electronic databases	Inclusion	Exclusion	Insufficient data for extraction/synthesis	Zheng Huang and Sanying Peng
Moore, Richard et al. (2023). "Facilitators and barriers to physical activity among English adolescents in secondary schools: a mixed method study". Frontiers in Public Health 11.	Electronic databases	Inclusion	Exclusion	Insufficient data for extraction/synthesis	Zheng Huang and Sanying Peng
Ndupu, Lawrence Bismarck et al. (2023). "Application of theoretical domains framework to explore the enablers and barriers to physical activity among university staff and students: a qualitative study". Bmc Public Health 23(1).	Electronic databases	Inclusion	Exclusion	Population not matching target demographic	Zheng Huang and Sanying Peng
Pallan, Miranda et al. (2019). "Cultural adaptation of a children's weight management programme: Child weigHt mANaGement for Ethnically diverse communities (CHANGE) study". Bmc Public Health 19.	Electronic databases	Inclusion	Exclusion	Insufficient data for extraction/synthesis	Zheng Huang and Sanying Peng
Paterson, Sarah et al. (2024). "Use of the Capability, Opportunity and Motivation Behaviour model (COM-B) to Understand Interventions to Support Physical Activity Behaviour in People with Stroke: An Overview of Reviews". Clinical Rehabilitation 38(4).	Electronic databases	Inclusion	Exclusion	Review study	Zheng Huang and Sanying Peng
Peiris, D. L. I. H. K. et al. (2023). "Identifying opportunity, capability and motivation of Sri Lankan 5<SUP>th</SUP> grade schoolteachers to implement in-classroom physical activity breaks: A qualitative study". Plos One 18(7).	Electronic databases	Inclusion	Exclusion	Insufficient data for extraction/synthesis	Zheng Huang and Sanying Peng
Plumet, Romane et al. (2024). "The prevention school diary: Evaluability assessment of a widely adopted intervention in Ile-de-France". Journal of Epidemiology and Population Health 72(3).	Electronic databases	Inclusion	Exclusion	Insufficient data for extraction/synthesis	Zheng Huang and Sanying Peng
Pugh, Gemma et al. (2022). "Health Professionals' Views on Lifestyle Advice Delivery to Teenage and Young Adult Cancer Patients A Qualitative Study". Cancer Nursing 45(1).	Electronic databases	Inclusion	Exclusion	Insufficient data for extraction/synthesis	Zheng Huang and Sanying Peng
Purcell, Catherine et al. (2023). "Understanding factors that influence physical activity behavior in people with developmental coordination disorder (DCD): a mixed-methods convergent integrated systematic review". Frontiers in Human Neuroscience 17.	Electronic databases	Inclusion	Exclusion	Review study	Zheng Huang and Sanying Peng
Reilly, John J. et al. (2019). "Physical activity interventions in early life aimed at reducing later risk of obesity and related non-communicable diseases: A rapid review of systematic reviews". Obesity Reviews 20.	Electronic databases	Inclusion	Exclusion	Review study	Zheng Huang and Sanying Peng
Sofro, Zaenal Muttaqien et al. (2023). "Physical activity virtual intervention for improving mental health among university students during the COVID-19 pandemic: A Co-creation process and evaluation using the Behavior Change Wheel". Heliyon 9(8).	Electronic databases	Inclusion	Exclusion	Population not matching target demographic	Zheng Huang and Sanying Peng
Vasiliou, Vasilis S. et al. (2021). "Reducing drug-use harms among higher education students: MyUSE contextual-behaviour change digital intervention development using the Behaviour Change Wheel". Harm Reduction Journal 18(1).	Electronic databases	Inclusion	Exclusion	Population not matching target demographic	Zheng Huang and Sanying Peng
Venna, Alyssia et al. (2025). "Understanding the barriers and facilitators that impact physical activity levels in children and adolescents with Congenital Heart Disease (CHD): a rapid review". Bmc Public Health 25(1).	Electronic databases	Inclusion	Exclusion	Review study	Zheng Huang and Sanying Peng
Verdonschot, A. et al. (2024). "Development and evaluation of the Capability, Opportunity, and Motivation to deliver Physical Activity in School Scale (COM-PASS)". International Journal of Behavioral Nutrition and Physical Activity 21(1).	Electronic databases	Inclusion	Exclusion	Insufficient data for extraction/synthesis	Zheng Huang and Sanying Peng
Young, David et al. (2024). "Strategies supporting parent-delivered rehabilitation exercises to improve motor function after paediatric traumatic brain injury: A systematic review". Developmental Medicine and Child Neurology 66(7).	Electronic databases	Inclusion	Exclusion	Review study	Zheng Huang and Sanying Peng
Ajayi, Olufemi (2014). "The effect of fibre reinforcements on the mechanical behaviour of railway ballast".	Electronic databases	Exclusion	Exclusion	Excluded based on title/abstract screening	Zheng Huang and Sanying Peng
Ajja, Rahma Jamea Yousef (2015). "Healthy eating and physical activity environmental and policy assessment – measurement issues and implications".	Electronic databases	Exclusion	Exclusion	Excluded based on title/abstract screening	Zheng Huang and Sanying Peng
Al Shoyaib, Abdullah et al. (2021). "The Effect of Histone Deacetylase Inhibitors Panobinostat or Entinostat on Motor Recovery in Mice After Ischemic Stroke". Neuromolecular Medicine 23(4).	Electronic databases	Exclusion	Exclusion	Excluded based on title/abstract screening	Zheng Huang and Sanying Peng
Alageel, Samah et al. (2023). "Barriers and facilitators to adopting healthier lifestyle among low-income women in Saudi Arabia: A qualitative study". Health Expectations 26(3).	Electronic databases	Exclusion	Exclusion	Excluded based on title/abstract screening	Zheng Huang and Sanying Peng
Aldubikhi, Aljohrah (2021). "Development of a Theory and Evidence-Based Public Health Weight Management Intervention for Female University Students in the Kingdom of Saudi Arabia".	Electronic databases	Exclusion	Exclusion	Excluded based on title/abstract screening	Zheng Huang and Sanying Peng
Allen, Jacob (2017). "The Effects of Exercise Training on the Gut Microbiota, Microbial Metabolites and Microbial-host Interactions in Mice and Humans".	Electronic databases	Exclusion	Exclusion	Excluded based on title/abstract screening	Zheng Huang and Sanying Peng
Allin, Linda et al. (2023). "Understanding the challenges and impact of training on referral of postnatal women to a community physical activity programme by health professionals: A qualitative study using the COM-B model". Midwifery 116.	Electronic databases	Exclusion	Exclusion	Excluded based on title/abstract screening	Zheng Huang and Sanying Peng
Almuhtadi, Yara et al. (2025). "Online Gaming and Healthy Lifestyles: A Qualitative Study of Gamers in Saudi Arabia". Societies 15(4).	Electronic databases	Exclusion	Exclusion	Excluded based on title/abstract screening	Zheng Huang and Sanying Peng
Alsubhi, Maha (2023). "Health Behaviours and Childhood Obesity among Refugee Families with Young Children".	Electronic databases	Exclusion	Exclusion	Excluded based on title/abstract screening	Zheng Huang and Sanying Peng
Andersen, Pia et al. (2019). "Patients' experiences of physical activity on prescription with access to counsellors in routine care: a qualitative study in Sweden". Bmc Public Health 19.	Electronic databases	Exclusion	Exclusion	Excluded based on title/abstract screening	Zheng Huang and Sanying Peng
Anderson, Annie S. et al. (2020). "Optimisation of the ActWELL lifestyle intervention programme for women attending routine NHS breast screening clinics". Trials 21(1).	Electronic databases	Exclusion	Exclusion	Excluded based on title/abstract screening	Zheng Huang and Sanying Peng
Aravind, Nisha et al. (2023). "Implementing digital devices to increase mobility training for people receiving inpatient rehabilitation: protocol for a feasibility hybrid type II randomized controlled trial". Pilot and Feasibility Studies 9(1).	Electronic databases	Exclusion	Exclusion	Excluded based on title/abstract screening	Zheng Huang and Sanying Peng
Aromatario, Olivier et al. (2019). "Using theory of change to develop an intervention theory for designing and evaluating behavior change SDApps for healthy eating and physical exercise: the OCAPREV theory". Bmc Public Health 19(1).	Electronic databases	Exclusion	Exclusion	Excluded based on title/abstract screening	Zheng Huang and Sanying Peng
Asano, Hikaru et al. (2022). "Possible effects of voluntary exercise intensity on anxiety-like behavior and its underlying molecular mechanisms in the hippocampus: Results from a study in Hatano rats". Behavioural Brain Research 427.	Electronic databases	Exclusion	Exclusion	Excluded based on title/abstract screening	Zheng Huang and Sanying Peng
Atalayer, Deniz et al. (2011). "Structure of motivation using food demand in mice". Physiology & Behavior 104(1).	Electronic databases	Exclusion	Exclusion	Excluded based on title/abstract screening	Zheng Huang and Sanying Peng
Aughterson, Henry (2022). "Social Prescribing for Mental Health and Well-Being : Mechanisms of Action, Active Ingredients, and Barriers & Enablers to Effective Engagement".	Electronic databases	Exclusion	Exclusion	Excluded based on title/abstract screening	Zheng Huang and Sanying Peng
Ayton, Darshini et al. (2018). "Perceptions of falls and falls prevention interventions among Personal Alert Victoria clients". Health & Social Care in the Community 26(6).	Electronic databases	Exclusion	Exclusion	Excluded based on title/abstract screening	Zheng Huang and Sanying Peng
Azadi, Mojtaba et al. (2016). "Wide bandwidth nanomechanical assessment of murine cartilage reveals protection of aggrecan knock-in mice from joint-overuse". Journal of Biomechanics 49(9).	Electronic databases	Exclusion	Exclusion	Excluded based on title/abstract screening	Zheng Huang and Sanying Peng
Ba-Break, Maryam Mohammed (2020). "School-Based Intervention to Prevent Smoking Initiation Among Adolescents in Egypt".	Electronic databases	Exclusion	Exclusion	Excluded based on title/abstract screening	Zheng Huang and Sanying Peng
Balter, Katarina et al. (2024). "Sustainable Lifestyle Among Office Workers (the SOFIA Study):Protocol for a Cluster Randomized Controlled Trial". Jmir Research Protocols 13.	Electronic databases	Exclusion	Exclusion	Excluded based on title/abstract screening	Zheng Huang and Sanying Peng
Barber, Brittany V. et al. (2025). "Leveraging context-specific behavioral economic principles to enable patients to change their physical activity patterns". Journal of Health Psychology.	Electronic databases	Exclusion	Exclusion	Excluded based on title/abstract screening	Zheng Huang and Sanying Peng
Barr, Jeffrey et al. (2024). "Tumor-infiltrating nerves functionally alter brain circuits and modulate behavior in a mouse model of head-and-neck cancer". Elife 13.	Electronic databases	Exclusion	Exclusion	Excluded based on title/abstract screening	Zheng Huang and Sanying Peng
Barrett, Olivia E. C. et al. (2024). "Sexual Activity (Re-)engagement Following Spinal Cord Injury: Identifying Behavior Change Targets for Intervention Development". Rehabilitation Psychology 69(3).	Electronic databases	Exclusion	Exclusion	Excluded based on title/abstract screening	Zheng Huang and Sanying Peng
Barrett, Stephen et al. (2022). "Factors influencing adults who participate in a physical activity coaching intervention: a theoretically informed qualitative study". Bmj Open 12(8).	Electronic databases	Exclusion	Exclusion	Excluded based on title/abstract screening	Zheng Huang and Sanying Peng
Basso, Julia C. et al. (2017). "Using wheel availability to shape running behavior of the rat towards improved behavioral and neurobiological outcomes". Journal of Neuroscience Methods 290.	Electronic databases	Exclusion	Exclusion	Excluded based on title/abstract screening	Zheng Huang and Sanying Peng
Bateman, Marcus et al. (2024). "Exploring the feasibility and acceptance of an optimised physiotherapy approach for lateral elbow tendinopathy: a qualitative investigation within the OPTimisE trial". Bmj Open 14(3).	Electronic databases	Exclusion	Exclusion	Excluded based on title/abstract screening	Zheng Huang and Sanying Peng
Bates, Rachel et al. (2024). "Barriers and facilitators to <sc>w</sc>eight-loss in patients with overweight/obesity and cardiac disease: a realist qualitative synthesis". International Journal of Qualitative Studies on Health and Well-Being 19(1).	Electronic databases	Exclusion	Exclusion	Excluded based on title/abstract screening	Zheng Huang and Sanying Peng
Bates-Fraser, Lauren C. (2024). "A Mixed Methods Approach to Understanding Context and Behavioral Determinants of Sedentary Behavior in Endometrial Cancer Survivors".	Electronic databases	Exclusion	Exclusion	Excluded based on title/abstract screening	Zheng Huang and Sanying Peng
Baxter, Louise et al. (2022). "Community and cultural engagement for people with lived experience of mental health conditions: what are the barriers and enablers?". Bmc Psychology 10(1).	Electronic databases	Exclusion	Exclusion	Excluded based on title/abstract screening	Zheng Huang and Sanying Peng
Beard, E. et al. (2022). "Behavioral Intervention Components Associated With Cost-effectiveness: A Comparison of Six Domains". Annals of Behavioral Medicine 56(2).	Electronic databases	Exclusion	Exclusion	Excluded based on title/abstract screening	Zheng Huang and Sanying Peng
Beard, Emma et al. (2019). "What do cost-effective health behaviour-change interventions contain? A comparison of six domains". Plos One 14(4).	Electronic databases	Exclusion	Exclusion	Excluded based on title/abstract screening	Zheng Huang and Sanying Peng
Belke, Terry W. et al. (2006). "Reinforcement value and substitutability of sucrose and wheel running: Implications for activity anorexia". Journal of the Experimental Analysis of Behavior 86(2).	Electronic databases	Exclusion	Exclusion	Excluded based on title/abstract screening	Zheng Huang and Sanying Peng
Bell, Zoe et al. (2024). "A systematic scoping review of health-promoting interventions for contact centre employees examined through a behaviour change wheel lens". Plos One 19(3).	Electronic databases	Exclusion	Exclusion	Excluded based on title/abstract screening	Zheng Huang and Sanying Peng
Bendtsen, Marcus et al. (2020). "The Mobile Health Multiple Lifestyle Behavior Interventions Across the Lifespan (MoBILE) Research Program: Protocol for Development, Evaluation, and Implementation". Jmir Research Protocols 9(4).	Electronic databases	Exclusion	Exclusion	Excluded based on title/abstract screening	Zheng Huang and Sanying Peng
Bennett, Paul N. et al. (2022). "Global Policy Barriers and Enablers to Exercise and Physical Activity in Kidney Care". Journal of Renal Nutrition 32(4).	Electronic databases	Exclusion	Exclusion	Excluded based on title/abstract screening	Zheng Huang and Sanying Peng
Benton, Noah A. (2015). "Energy Balance and Reproduction: Hormonal and Neuropeptide Interactions That Prioritize Ingestive and Reproductive Behaviors".	Electronic databases	Exclusion	Exclusion	Excluded based on title/abstract screening	Zheng Huang and Sanying Peng
Berchtold, N. C. et al. (2005). "Exercise primes a molecular memory for brain-derived neurotrophic factor protein induction in the rat hippocampus". Neuroscience 133(3).	Electronic databases	Exclusion	Exclusion	Excluded based on title/abstract screening	Zheng Huang and Sanying Peng
Bernabe Ramirez-Rodriguez, Gerardo et al. (2022). "Environmental enrichment: dissociated effects between physical activity and changing environmental complexity on anxiety and neurogenesis in adult male Balb/C mice". Physiology & Behavior 254.	Electronic databases	Exclusion	Exclusion	Excluded based on title/abstract screening	Zheng Huang and Sanying Peng
Bernard, Elizabeth et al. (2025). "Community-based physical activity and nutrition interventions in low-income and/or rural older adults: A scoping review". Journal of Frailty & Aging 14(2).	Electronic databases	Exclusion	Exclusion	Excluded based on title/abstract screening	Zheng Huang and Sanying Peng
Bertiz, Firuze (2023). "A Qualitative Study Investigating the Impact of Flexible Working on a Sample of Uk Employees' Physical Activity, Sedentary Behaviours and Healthy Eating Habits During the First 12-Months of the Covid-19 Pandemic".	Electronic databases	Exclusion	Exclusion	Excluded based on title/abstract screening	Zheng Huang and Sanying Peng
Bhatti, Krishna (2016). "'definitely she used the word poison, i liked that': elderly sikh immigrants' experience of a culturally adapted preventative health intervention".	Electronic databases	Exclusion	Exclusion	Excluded based on title/abstract screening	Zheng Huang and Sanying Peng
Biedermann, Sarah et al. (2012). "<i>In vivo</i> voxel based morphometry: Detection of increased hippocampal volume and decreased glutamate levels in exercising mice". Neuroimage 61(4).	Electronic databases	Exclusion	Exclusion	Excluded based on title/abstract screening	Zheng Huang and Sanying Peng
Bilu, Carmel et al. (2022). "Beneficial effects of voluntary wheel running on activity rhythms, metabolic state, and affect in a diurnal model of circadian disruption". Scientific Reports 12(1).	Electronic databases	Exclusion	Exclusion	Excluded based on title/abstract screening	Zheng Huang and Sanying Peng
Boland, Paul et al. (2022). "Exploring the factors influencing the use of electrically assisted bikes (e-bikes) by stroke survivors: a mixed methods multiple case study". Disability and Rehabilitation 44(8).	Electronic databases	Exclusion	Exclusion	Excluded based on title/abstract screening	Zheng Huang and Sanying Peng
Bondaronek, Paulina et al. (2022). "Barriers to and Facilitators of the Use of Digital Tools in Primary Care to Deliver Physical Activity Advice: Semistructured Interviews and Thematic Analysis". Jmir Human Factors 9(3).	Electronic databases	Exclusion	Exclusion	Excluded based on title/abstract screening	Zheng Huang and Sanying Peng
Booth, Gregory et al. (2025). "Development of a Physical Activity Maintenance intervention for people with PERsistent musculoskeletal pain (PAMPER): a mixed-methods study protocol". Bmj Open 15(6).	Electronic databases	Exclusion	Exclusion	Excluded based on title/abstract screening	Zheng Huang and Sanying Peng
Borer, K. T. et al. (1992). "STIMULATION BY VOLUNTARY EXERCISE OF ADRENAL GLUCOCORTICOID SECRETION IN MATURE FEMALE HAMSTERS". Physiology & Behavior 51(4).	Electronic databases	Exclusion	Exclusion	Excluded based on title/abstract screening	Zheng Huang and Sanying Peng
Borkoles, Erika (2010). "Evaluation of a one year long, non-dieting, physical activity based lifestyle intervention programme for clinically obese women".	Electronic databases	Exclusion	Exclusion	Excluded based on title/abstract screening	Zheng Huang and Sanying Peng
Boschen, Karen E. (2016). "Alterations to hippocampal neuroplasticity across the lifespan in a rodent model of FASD".	Electronic databases	Exclusion	Exclusion	Excluded based on title/abstract screening	Zheng Huang and Sanying Peng
Bourne, Jessica E. et al. (2024). "A Theory and Evidence-Informed e-Cycling Intervention forIndividuals Diagnosed With Cancer: Development Study". Jmir Cancer 10.	Electronic databases	Exclusion	Exclusion	Excluded based on title/abstract screening	Zheng Huang and Sanying Peng
Bourne, Jessica E. et al. (2023). "''I felt marvellous e-cycling. If I had long hair I would have flicked it": a qualitative investigation of the factors associated with e-cycling engagement among adults with type 2 diabetes". Frontiers in Sports and Active Living 5.	Electronic databases	Exclusion	Exclusion	Excluded based on title/abstract screening	Zheng Huang and Sanying Peng
Brandt, Tom et al. (2024). "The MedXFit-study - CrossFit as a workplace health intervention: a one-year, prospective, controlled, longitudinal, intervention study". Frontiers in Public Health 12.	Electronic databases	Exclusion	Exclusion	Excluded based on title/abstract screening	Zheng Huang and Sanying Peng
Brandt, Tom et al. (2023). "CrossFit Motivates a 41-Year-Old Obese Man to Change His Lifestyle and Achieve Long-Term Health Improvements: A Case Report". Journal of Functional Morphology and Kinesiology 8(2).	Electronic databases	Exclusion	Exclusion	Excluded based on title/abstract screening	Zheng Huang and Sanying Peng
Breare, Hayley et al. (2023). "Training Australian Dietitians in Behavior Change Techniques Through Educational Workshops: Protocol for a Randomized Controlled Trial". Jmir Research Protocols 12.	Electronic databases	Exclusion	Exclusion	Excluded based on title/abstract screening	Zheng Huang and Sanying Peng
Bretherton, Christopher P. et al. (2024). "Patient experiences and desires for recovery after ankle fracture surgery". Injury-International Journal of the Care of the Injured 55(10).	Electronic databases	Exclusion	Exclusion	Excluded based on title/abstract screening	Zheng Huang and Sanying Peng
Brinkley, Andrew et al. (2024). "What determines participation in sport for older adults in England: A multilevel analysis of Active Lives data". Plos One 19(4).	Electronic databases	Exclusion	Exclusion	Excluded based on title/abstract screening	Zheng Huang and Sanying Peng
Brogan, Elizabeth et al. (2020). "Start healthy & stay healthy a workplace health promotion intervention for new graduate nurses: Study protocol". Collegian 27(5).	Electronic databases	Exclusion	Exclusion	Excluded based on title/abstract screening	Zheng Huang and Sanying Peng
Brogan, Elizabeth et al. (2022). "Start Healthy and Stay Healthy: A workplace health promotion intervention for new graduate nurses: A mixed-methods study". Journal of Advanced Nursing 78(2).	Electronic databases	Exclusion	Exclusion	Excluded based on title/abstract screening	Zheng Huang and Sanying Peng
Bronikowski, A. M. et al. (2004). "The evolution of gene expression in mouse hippocampus in response to selective breeding for increased locomotor activity". Evolution 58(9).	Electronic databases	Exclusion	Exclusion	Excluded based on title/abstract screening	Zheng Huang and Sanying Peng
Brusco, Natasha K. et al. (2023). "Barriers and facilitators to implementing self-directed therapy activities in inpatient rehabilitation settings". Australian Occupational Therapy Journal 70(5).	Electronic databases	Exclusion	Exclusion	Excluded based on title/abstract screening	Zheng Huang and Sanying Peng
Buhr, Trevor J. (2024). "Stress-Induced Deficits in Motivation for Voluntary Wheel Running: An Investigation of Neurophysiological Adaptations to Major Monoamine Neurotransmitter Systems and Striatal Transcriptome".	Electronic databases	Exclusion	Exclusion	Excluded based on title/abstract screening	Zheng Huang and Sanying Peng
Buinhas, Susana et al. (2018). "Virtual Assistant to Improve Self-care of Older People with Type 2 Diabetes: First Prototype". 1st International Workshop on Gerontechnology (IWoG) 1016.	Electronic databases	Exclusion	Exclusion	Excluded based on title/abstract screening	Zheng Huang and Sanying Peng
Bull, Eleanor (2020). "Developing Applied Behaviour Change Interventions to Improve Healthcare and Reduce Health Inequalities".	Electronic databases	Exclusion	Exclusion	Excluded based on title/abstract screening	Zheng Huang and Sanying Peng
Burden, V. R. et al. (1993). "ACTIVITY OF THE HYPOTHALAMIC-PITUITARY-ADRENAL AXIS IS ELEVATED IN RATS WITH ACTIVITY-BASED ANOREXIA". Journal of Nutrition 123(7).	Electronic databases	Exclusion	Exclusion	Excluded based on title/abstract screening	Zheng Huang and Sanying Peng
Burgess, Nicola et al. (2025). "Integrating behaviour change techniques into a video intervention to promote physical activity during cancer treatment (VidEx): a qualitative, theory-informed study". Supportive Care in Cancer 33(1).	Electronic databases	Exclusion	Exclusion	Excluded based on title/abstract screening	Zheng Huang and Sanying Peng
Burghardt, P. R. et al. (2004). "The effects of chronic treadmill and wheel running on behavior in rats". Brain Research 1019(1-2).	Electronic databases	Exclusion	Exclusion	Excluded based on title/abstract screening	Zheng Huang and Sanying Peng
Burton, Wendy et al. (2021). "The Development of a Multilevel Intervention to Optimise Participant Engagement with an Obesity Prevention Programme Delivered in UK children's Centres". Prevention Science 22(3).	Electronic databases	Exclusion	Exclusion	Excluded based on title/abstract screening	Zheng Huang and Sanying Peng
Buss, Linda A. et al. (2018). "Voluntary exercise slows breast tumor establishment and reduces tumor hypoxia in <i>ApoE</i><SUP>-/-</SUP> mice". Journal of Applied Physiology 124(4).	Electronic databases	Exclusion	Exclusion	Excluded based on title/abstract screening	Zheng Huang and Sanying Peng
Buss, Vera Helen et al. (2022). "A Mobile App for Prevention of Cardiovascular Disease and Type 2 Diabetes Mellitus: Development and Usability Study". Jmir Human Factors 9(2).	Electronic databases	Exclusion	Exclusion	Excluded based on title/abstract screening	Zheng Huang and Sanying Peng
Busse, Monica et al. (2014). "Supporting physical activity engagement in people with Huntington's disease (ENGAGE-HD): study protocol for a randomized controlled feasibility trial". Trials 15.	Electronic databases	Exclusion	Exclusion	Excluded based on title/abstract screening	Zheng Huang and Sanying Peng
Butler, Frances Helen (2023). "Understanding the Barriers and Facilitators to Successful Behaviour Change in Self-Management Within the Context of Pulmonary Rehabilitation Using a Critical Realist Approach".	Electronic databases	Exclusion	Exclusion	Excluded based on title/abstract screening	Zheng Huang and Sanying Peng
Butson, Michael et al. (2023). "Identifying strategies for facilitating physical activity among older adults: A behaviour change wheel 'retrofit' driven analysis of Victorian local government policy". Health Promotion Journal of Australia 34(2).	Electronic databases	Exclusion	Exclusion	Excluded based on title/abstract screening	Zheng Huang and Sanying Peng
Buttazzoni, Adrian N. et al. (2019). "Promoting active school travel in elementary schools: A regional case study of the school travel planning intervention". Journal of Transport & Health 12.	Electronic databases	Exclusion	Exclusion	Excluded based on title/abstract screening	Zheng Huang and Sanying Peng
Buyle, Margot et al. (2022). "The role of motivation factors in exergame interventions for fall prevention in older adults: A systematic review and meta-analysis". Frontiers in Neurology 13.	Electronic databases	Exclusion	Exclusion	Excluded based on title/abstract screening	Zheng Huang and Sanying Peng
Cacciaglia, Raffaele et al. (2013). "Voluntary exercise does not ameliorate context memory and hyperarousal in a mouse model for post-traumatic stress disorder (PTSD)". World Journal of Biological Psychiatry 14(5).	Electronic databases	Exclusion	Exclusion	Excluded based on title/abstract screening	Zheng Huang and Sanying Peng
Cadney, Marcell D. et al. (2021). "Effects of early-life exposure to Western diet and voluntary exercise on adult activity levels, exercise physiology, and associated traits in selectively bred High Runner mice". Physiology & Behavior 234.	Electronic databases	Exclusion	Exclusion	Excluded based on title/abstract screening	Zheng Huang and Sanying Peng
Cantwell, Mairead et al. (2020). "The Development of the MedEx IMPACT Intervention: A Patient-Centered, Evidenced-Based and Theoretically-Informed Physical Activity Behavior Change Intervention for Individuals Living With and Beyond Cancer". Cancer Control 27(3).	Electronic databases	Exclusion	Exclusion	Excluded based on title/abstract screening	Zheng Huang and Sanying Peng
Carratala-Ros, Carla et al. (2020). "Preference for Exercise vs. More Sedentary Reinforcers: Validation of an Animal Model of Tetrabenazine-Induced Anergia". Frontiers in Behavioral Neuroscience 13.	Electronic databases	Exclusion	Exclusion	Excluded based on title/abstract screening	Zheng Huang and Sanying Peng
Casey, Blathin et al. (2019). "Activity matters: a web-based resource to enable people with multiple sclerosis to become more active". Translational Behavioral Medicine 9(1).	Electronic databases	Exclusion	Exclusion	Excluded based on title/abstract screening	Zheng Huang and Sanying Peng
Castillo-Ruiz, A. et al. (2010). "NEURAL ACTIVATION IN AROUSAL AND REWARD AREAS OF THE BRAIN IN DAY-ACTIVE AND NIGHT-ACTIVE GRASS RATS". Neuroscience 165(2).	Electronic databases	Exclusion	Exclusion	Excluded based on title/abstract screening	Zheng Huang and Sanying Peng
Castro, Alberto et al. (2020). "Effects of Selective Breeding for Voluntary Exercise, Chronic Exercise, and Their Interaction on Muscle Attachment Site Morphology in House Mice". Faseb Journal 34.	Electronic databases	Exclusion	Exclusion	Excluded based on title/abstract screening	Zheng Huang and Sanying Peng
Castro, Alberto Arturo (2021). "Skeletal Evolution and Muscle Physiology in House Mice Selectively Bred for High Levels of Voluntary Wheel-Running Behavior".	Electronic databases	Exclusion	Exclusion	Excluded based on title/abstract screening	Zheng Huang and Sanying Peng
Castro, Alberto A. et al. (2022). "Effects of selective breeding for voluntary exercise, chronic exercise, and their interaction on muscle attachment site morphology in house mice". Journal of Anatomy 240(2).	Electronic databases	Exclusion	Exclusion	Excluded based on title/abstract screening	Zheng Huang and Sanying Peng
Cavalheri, Vinicius et al. (2016). "Changing physical activity and sedentary behaviour in people with COPD". Respirology 21(3).	Electronic databases	Exclusion	Exclusion	Excluded based on title/abstract screening	Zheng Huang and Sanying Peng
Cavallo, Francesca Romana et al. (2023). "Personalised lifestyle recommendations for type 2 diabetes: Design and simulation of a recommender system on UK Biobank Data". Plos Digital Health 2(8).	Electronic databases	Exclusion	Exclusion	Excluded based on title/abstract screening	Zheng Huang and Sanying Peng
Cesar, Christie Engesser (2006). "Exercise -induced plasticity in the central nervous system of aged and injured animals".	Electronic databases	Exclusion	Exclusion	Excluded based on title/abstract screening	Zheng Huang and Sanying Peng
Chan, Kiara M. et al. (2023). "Wheel Running Exacerbates Joint Damage after Meniscal Injury in Mice, but Does Not Alter Gait or Physical Activity Levels". Medicine & Science in Sports & Exercise 55(9).	Electronic databases	Exclusion	Exclusion	Excluded based on title/abstract screening	Zheng Huang and Sanying Peng
Chang, Chevonne et al. (2022). "Understanding perspectives and choices for sedentary behaviour and physical activity in older adults' post-acute exacerbation of chronic obstructive pulmonary disease". Proceedings of Singapore Healthcare 31.	Electronic databases	Exclusion	Exclusion	Excluded based on title/abstract screening	Zheng Huang and Sanying Peng
Chang, Yang-Wen et al. (2022). "Post-COVID-19 Era Fashion Culture Perception Impacting on Beauty Consumption Behavior Change". 14th International Conference on Cross-Cultural Design (CCD) 13313.	Electronic databases	Exclusion	Exclusion	Excluded based on title/abstract screening	Zheng Huang and Sanying Peng
Chapman, Justin J. et al. (2018). "Protocol for a randomised controlled trial of interventions to promote adoption and maintenance of physical activity in adults with mental illness". Bmj Open 8(9).	Electronic databases	Exclusion	Exclusion	Excluded based on title/abstract screening	Zheng Huang and Sanying Peng
Chappell, Mark A. et al. (2009). "Aerobic capacity and running performance across a 1.6 km altitude difference in two sciurid rodents". Journal of Experimental Biology 212(5).	Electronic databases	Exclusion	Exclusion	Excluded based on title/abstract screening	Zheng Huang and Sanying Peng
Chater, Angel M. et al. (2022). "Outcome evaluation of Active Herts: A community-based physical activity programme for inactive adults at risk of cardiovascular disease and/or low mental wellbeing". Frontiers in Public Health 10.	Electronic databases	Exclusion	Exclusion	Excluded based on title/abstract screening	Zheng Huang and Sanying Peng
Chee, Ying Jie et al. (2025). "Barriers and facilitators of physical activity and exercise among adults with type 2 diabetes mellitus in Singapore - A mixed-methods sequential explanatory study mapped to the COM-B model, theoretical domains framework and behavioural change wheel". Diabetic Medicine.	Electronic databases	Exclusion	Exclusion	Excluded based on title/abstract screening	Zheng Huang and Sanying Peng
Chelette, Brandon Michael (2020). "Consumption of a Fatty Diet Promotes Obesity-Independent Olfactory Sensory Neuronal Loss".	Electronic databases	Exclusion	Exclusion	Excluded based on title/abstract screening	Zheng Huang and Sanying Peng
Chen, Dandan et al. (2022). "Development of a behavior change intervention to improve physical activity adherence in individuals with metabolic syndrome using the behavior change wheel". Bmc Public Health 22(1).	Electronic databases	Exclusion	Exclusion	Excluded based on title/abstract screening	Zheng Huang and Sanying Peng
Chen, Dandan et al. (2023). "Determinants of adherence to diet and exercise behaviours among individuals with metabolic syndrome based on the Capability, Opportunity, Motivation, and Behaviour model: a cross-sectional study". European Journal of Cardiovascular Nursing 22(2).	Electronic databases	Exclusion	Exclusion	Excluded based on title/abstract screening	Zheng Huang and Sanying Peng
Chen, Dandan et al. (2023). "Effects of an Individualized mHealth-Based Intervention on Health Behavior Change and Cardiovascular Risk Among People With Metabolic Syndrome Based on the Behavior Change Wheel: Quasi-Experimental Study". Journal of Medical Internet Research 25.	Electronic databases	Exclusion	Exclusion	Excluded based on title/abstract screening	Zheng Huang and Sanying Peng
Chen, Jing et al. (2022). "The Impact of Activity-Based Interventions on Neuropathic Pain in Experimental Spinal Cord Injury". Cells 11(19).	Electronic databases	Exclusion	Exclusion	Excluded based on title/abstract screening	Zheng Huang and Sanying Peng
Chen, Mengxia et al. (2024). "Determinants influencing health-promoting behaviors in individuals at high risks of stroke: a cross-sectional study". Frontiers in Public Health 12.	Electronic databases	Exclusion	Exclusion	Excluded based on title/abstract screening	Zheng Huang and Sanying Peng
Chen, Xin et al. (2025). "A physical activity counseling intervention to promote health among pregnant women: a study protocol of randomized clinical trial". Bmc Pregnancy and Childbirth 25(1).	Electronic databases	Exclusion	Exclusion	Excluded based on title/abstract screening	Zheng Huang and Sanying Peng
Chen, Yi-Wen (2018). "The Role of BDNF- and Exercise-Dependent Plasticity of Excitatory and Inhibitory Synapses in the Resilience of Adolescent Females and Males to Stress-Induced Anxiety: A Behavioral and Ultrastructural Study Using Activity-Based Anorexia, an Animal Model for Anorexia Nervosa".	Electronic databases	Exclusion	Exclusion	Excluded based on title/abstract screening	Zheng Huang and Sanying Peng
Cheng, Sonia Wing Mei et al. (2017). "A behaviour change intervention to reduce sedentary time in people with chronic obstructive pulmonary disease: protocol for a randomised controlled trial". Journal of Physiotherapy 63(3).	Electronic databases	Exclusion	Exclusion	Excluded based on title/abstract screening	Zheng Huang and Sanying Peng
Cheng, Sonia Wing Mei et al. (2024). "A behaviour change intervention to reduce sedentary behaviour in chronic obstructive pulmonary disease: a". Physiotherapy 124.	Electronic databases	Exclusion	Exclusion	Excluded based on title/abstract screening	Zheng Huang and Sanying Peng
Chidley, Joel (2018). "Pharmacological Facilitation of Physical Activity Behaviour: An Experimental Medicine Approach".	Electronic databases	Exclusion	Exclusion	Excluded based on title/abstract screening	Zheng Huang and Sanying Peng
Choe, Jung Seob et al. (2019). "Behavior Simulation of Tractor Driven on Slopes and Undulating Roads". Journal of the Faculty of Agriculture Kyushu University 64(1).	Electronic databases	Exclusion	Exclusion	Excluded based on title/abstract screening	Zheng Huang and Sanying Peng
Choudhury, Sopna Mannan et al. (2021). "Application of behavioural psychology principles to self-care programmes for people living with leprosy". Leprosy Review 92(4).	Electronic databases	Exclusion	Exclusion	Excluded based on title/abstract screening	Zheng Huang and Sanying Peng
Chowdhury, Tara Gunkali et al. (2015). "Using the Activity-based Anorexia Rodent Model to Study the Neurobiological Basis of Anorexia Nervosa". Jove-Journal of Visualized Experiments (104).	Electronic databases	Exclusion	Exclusion	Excluded based on title/abstract screening	Zheng Huang and Sanying Peng
Chowdhury, Tara G. et al. (2021). "Effects of adolescent experience of food restriction and exercise on spatial learning and open field exploration of female rats". Hippocampus 31(2).	Electronic databases	Exclusion	Exclusion	Excluded based on title/abstract screening	Zheng Huang and Sanying Peng
Chowdhury, Tara G. et al. (2019). "Voluntary Wheel Running Exercise Evoked by Food-Restriction Stress Exacerbates Weight Loss of Adolescent Female Rats But Also Promotes Resilience by Enhancing GABAergic Inhibition of Pyramidal Neurons in the Dorsal Hippocampus". Cerebral Cortex 29(10).	Electronic databases	Exclusion	Exclusion	Excluded based on title/abstract screening	Zheng Huang and Sanying Peng
Christiansen, Pernille Kjaergaard et al. (2023). "The development of an IT-based intervention to support a healthy postpartum lifestyle through behavioral change". Health Informatics Journal 29(1).	Electronic databases	Exclusion	Exclusion	Excluded based on title/abstract screening	Zheng Huang and Sanying Peng
Clark, Peter Joseph (2011). "Evaluating the regulation and function of adult mouse hippocampal neurogenesis induced from running".	Electronic databases	Exclusion	Exclusion	Excluded based on title/abstract screening	Zheng Huang and Sanying Peng
Clark, Peter J. et al. (2015). "Running Reduces Uncontrollable Stress-Evoked Serotonin and Potentiates Stress-Evoked Dopamine Concentrations in the Rat Dorsal Striatum". Plos One 10(11).	Electronic databases	Exclusion	Exclusion	Excluded based on title/abstract screening	Zheng Huang and Sanying Peng
Clark, R. E. et al. (2017). ""I do not have time. Is there a handout I can use?": combining physicians' needs and behavior change theory to put physical activity evidence into practice". Osteoporosis International 28(6).	Electronic databases	Exclusion	Exclusion	Excluded based on title/abstract screening	Zheng Huang and Sanying Peng
Clarke, Amy L. et al. (2019). "Barriers and facilitators for engagement and implementation of exercise in end-stage kidney disease: Future theory-based interventions using the Behavior Change Wheel". Seminars in Dialysis 32(4).	Electronic databases	Exclusion	Exclusion	Excluded based on title/abstract screening	Zheng Huang and Sanying Peng
Clarke, Heather Frances (1985). "AN ETHNOGRAPHIC STUDY OF CHILDBEARING PRACTICES AMONG A COAST SALISH BAND OF INDIANS IN BRITISH COLUMBIA".	Electronic databases	Exclusion	Exclusion	Excluded based on title/abstract screening	Zheng Huang and Sanying Peng
Claycombe, Katej et al. (2017). "Both paternal exercise and healthy diet are required to protect offspring from high fat diet-induced obesity and type 2 diabetes risk in mice". Faseb Journal 31.	Electronic databases	Exclusion	Exclusion	Excluded based on title/abstract screening	Zheng Huang and Sanying Peng
Clement, H. W. et al. (1993). "STRESS-INDUCED CHANGES OF EXTRACELLULAR 5-HYDROXYINDOLEACETIC ACID CONCENTRATIONS FOLLOWED IN THE NUCLEUS-RAPHE-DORSALIS AND THE FRONTAL-CORTEX OF THE RAT". Brain Research 614(1-2).	Electronic databases	Exclusion	Exclusion	Excluded based on title/abstract screening	Zheng Huang and Sanying Peng
Coffey, Alan et al. (2025). "Breaking the chain from the chair: a manager's perspective on reducing employees sedentary time in a home-office context". Bmc Public Health 25(1).	Electronic databases	Exclusion	Exclusion	Excluded based on title/abstract screening	Zheng Huang and Sanying Peng
Combes, Sarah (2022). "Conversations on Living and Dying: Facilitating Advance Care Planning with Older People Living with Frailty. Developing and Refining an Intervention".	Electronic databases	Exclusion	Exclusion	Excluded based on title/abstract screening	Zheng Huang and Sanying Peng
Connell, Louise A. et al. (2015). "Development of a behaviour change intervention to increase upper limb exercise in stroke rehabilitation". Implementation Science 10.	Electronic databases	Exclusion	Exclusion	Excluded based on title/abstract screening	Zheng Huang and Sanying Peng
Connell, Louise A. et al. (2016). "Mechanisms of action of an implementation intervention in stroke rehabilitation: a qualitative interview study". Bmc Health Services Research 16.	Electronic databases	Exclusion	Exclusion	Excluded based on title/abstract screening	Zheng Huang and Sanying Peng
Connell, Louise A. et al. (2016). "Case Series of a Knowledge Translation Intervention to Increase Upper Limb Exercise in Stroke Rehabilitation". Physical Therapy 96(12).	Electronic databases	Exclusion	Exclusion	Excluded based on title/abstract screening	Zheng Huang and Sanying Peng
Connolly, Meghan G. et al. (2025). "Single-Nucleus RNA Sequencing Reveals Enduring Signatures of Acute Stress and Chronic Exercise in Striatal Microglia". Genes Brain and Behavior 24(2).	Electronic databases	Exclusion	Exclusion	Excluded based on title/abstract screening	Zheng Huang and Sanying Peng
Cook, Anna Alice (2023). "Disruption of BDNF-TrkB Signaling in Spinocerebellar Ataxia Type 6".	Electronic databases	Exclusion	Exclusion	Excluded based on title/abstract screening	Zheng Huang and Sanying Peng
Cook, Erica Jane et al. (2024). "Factors influencing urban greenspace use among a multi-ethnic community in the UK: The Chalkscapes Study". Urban Forestry & Urban Greening 92.	Electronic databases	Exclusion	Exclusion	Excluded based on title/abstract screening	Zheng Huang and Sanying Peng
Cook, Nathan et al. (2023). "Applying the theoretical domains framework and behavior change wheel to inform interventions for food and food-related waste audits in hospital foodservices". Frontiers in Nutrition 10.	Electronic databases	Exclusion	Exclusion	Excluded based on title/abstract screening	Zheng Huang and Sanying Peng
Cosco, Nilda Graciela (2006). "Motivation to move: physical activity affordances in preschool play areas".	Electronic databases	Exclusion	Exclusion	Excluded based on title/abstract screening	Zheng Huang and Sanying Peng
Cosco, Nilda G. et al. (2014). "Childcare Outdoor Renovation as a Built Environment Health Promotion Strategy: Evaluating the Preventing Obesity by Design Intervention". American Journal of Health Promotion 28(3).	Electronic databases	Exclusion	Exclusion	Excluded based on title/abstract screening	Zheng Huang and Sanying Peng
Coukan, Flavien et al. (2025). "Co-designing interventions with multiple stakeholders to address barriers and promote equitable access to HIV Pre-Exposure Prophylaxis (PrEP) in Black women in England". Bmc Public Health 25(1).	Electronic databases	Exclusion	Exclusion	Excluded based on title/abstract screening	Zheng Huang and Sanying Peng
Coupe, Nia (2020). "Promoting Dietary Behaviour Change in Low Socioeconomic Status Groups".	Electronic databases	Exclusion	Exclusion	Excluded based on title/abstract screening	Zheng Huang and Sanying Peng
Cousins, Stephen et al. (2023). "Interventions to Increase Physical Activity in Community-Dwelling Older Adults in Regional and Rural Areas: A Realist Synthesis Review Protocol". Methods and Protocols 6(2).	Electronic databases	Exclusion	Exclusion	Excluded based on title/abstract screening	Zheng Huang and Sanying Peng
Couto, Nuno et al. (2025). "Behavior change wheel as a tool to promote physical activity in online intervention: a case study". Frontiers in Psychology 16.	Electronic databases	Exclusion	Exclusion	Excluded based on title/abstract screening	Zheng Huang and Sanying Peng
Cowdell, Fiona et al. (2019). "How is the theoretical domains framework applied to developing health behaviour interventions? A systematic search and narrative synthesis". Bmc Public Health 19(1).	Electronic databases	Exclusion	Exclusion	Excluded based on title/abstract screening	Zheng Huang and Sanying Peng
Cradock, Kevin A. et al. (2022). "Design of a Planner-Based Intervention to Facilitate Diet Behaviour Change in Type 2 Diabetes". Sensors 22(7).	Electronic databases	Exclusion	Exclusion	Excluded based on title/abstract screening	Zheng Huang and Sanying Peng
Crayton, Elise et al. (2018). "Improving medication adherence in stroke survivors: the intervention development process". Bmc Health Services Research 18.	Electronic databases	Exclusion	Exclusion	Excluded based on title/abstract screening	Zheng Huang and Sanying Peng
Crews, F. T. et al. (2004). "Exercise reverse ethanol inhibition of neural stem cell proliferation". Alcohol 33(1).	Electronic databases	Exclusion	Exclusion	Excluded based on title/abstract screening	Zheng Huang and Sanying Peng
Croker, Helen et al. (2020). "Obesity prevention in the early years: A mapping study of national policies in England from a behavioural science perspective". Plos One 15(9).	Electronic databases	Exclusion	Exclusion	Excluded based on title/abstract screening	Zheng Huang and Sanying Peng
Crytzer, Theresa Marie (2022). "Evaluation of WHEEL-LEARN: An Internet-Based Healthy Lifestyle Behavior Intervention for People With Spinal Cord Injury".	Electronic databases	Exclusion	Exclusion	Excluded based on title/abstract screening	Zheng Huang and Sanying Peng
Custódio, Rúben Emanuel Gonçalves Viegas (2019). "Physical Activity Promotion in the Portuguese Pharmacies: a Survey of Knowledge, Attitudes and Behaviors of Pharmacists".	Electronic databases	Exclusion	Exclusion	Excluded based on title/abstract screening	Zheng Huang and Sanying Peng
da Silva, Alisha A. et al. (2024). ""How Do I Test the Waters? How Do I Go Forward?": Codesigning a Supportive Pathway after Critical Illness". Annals of the American Thoracic Society 21(6).	Electronic databases	Exclusion	Exclusion	Excluded based on title/abstract screening	Zheng Huang and Sanying Peng
Daneryd, P. L. E. et al. (1990). "EFFECTS OF SPONTANEOUS PHYSICAL EXERCISE ON EXPERIMENTAL CANCER ANOREXIA AND CACHEXIA". European Journal of Cancer 26(10).	Electronic databases	Exclusion	Exclusion	Excluded based on title/abstract screening	Zheng Huang and Sanying Peng
Dang, Thu Nguyen et al. (2025). "Voluntary exercise prevents and eradicates anxiety-like behavior by influencing parvalbumin-positive neurons, perineuronal nets, and microglia activation in corticolimbic regions of neuropathic pain rats". Neurobiology of Pain 18.	Electronic databases	Exclusion	Exclusion	Excluded based on title/abstract screening	Zheng Huang and Sanying Peng
Daniels, Kim et al. (2025). "Characterising physical activity patterns in community-dwelling older adults using digital phenotyping: a 2-week observational study protocol". Bmj Open 15(5).	Electronic databases	Exclusion	Exclusion	Excluded based on title/abstract screening	Zheng Huang and Sanying Peng
Darley, Olivia R. et al. (2018). "Brain mRNA Expression Changes Following Orchidectomy Are Not Associated with Physical Activity Levels in Male Mice". Faseb Journal 32(1).	Electronic databases	Exclusion	Exclusion	Excluded based on title/abstract screening	Zheng Huang and Sanying Peng
Daryabeygi-Khotbehsara, Reza et al. (2024). "A control system model of capability-opportunity-motivation and behaviour (COM-B) framework for sedentary and physical activity behaviours". Digital Health 10.	Electronic databases	Exclusion	Exclusion	Excluded based on title/abstract screening	Zheng Huang and Sanying Peng
de Boer, Johanna Jacoba et al. (2022). "Using storytelling methodology to identify barriers and facilitators of sustained physical activity in patients with a chronic disease: a qualitative study". Bmj Open 12(3).	Electronic databases	Exclusion	Exclusion	Excluded based on title/abstract screening	Zheng Huang and Sanying Peng
de la Cruz, Jaye (2017). "Panama Disease in Banana and Neoliberal Governance: Towards a Political Ecology of Risk".	Electronic databases	Exclusion	Exclusion	Excluded based on title/abstract screening	Zheng Huang and Sanying Peng
de Oliveira, Maria Luisa Figueira et al. (2025). "Malnutrition/exercise interaction in the rat mother-pup dyad: a behavioral and electrophysiological analysis". Nutritional Neuroscience.	Electronic databases	Exclusion	Exclusion	Excluded based on title/abstract screening	Zheng Huang and Sanying Peng
De Winter, Leo et al. (2022). "Facilitators and barriers to fitness bootcamp participation using the Behaviour Change Wheel". Health Education Journal 81(1).	Electronic databases	Exclusion	Exclusion	Excluded based on title/abstract screening	Zheng Huang and Sanying Peng
Delameillieure, Anouk et al. (2022). "Behavioural and psychological patterns of patients with idiopathic pulmonary fibrosis: a prospective study". Respiratory Research 23(1).	Electronic databases	Exclusion	Exclusion	Excluded based on title/abstract screening	Zheng Huang and Sanying Peng
Deng, Ning et al. (2021). "A home-based pulmonary rehabilitation mHealth system to enhance the exercise capacity of patients with COPD: development and evaluation". Bmc Medical Informatics and Decision Making 21(1).	Electronic databases	Exclusion	Exclusion	Excluded based on title/abstract screening	Zheng Huang and Sanying Peng
Dennett, Rachel Louise (2022). "Supporting Adherence to Physical Activity in People with Multiple Sclerosis".	Electronic databases	Exclusion	Exclusion	Excluded based on title/abstract screening	Zheng Huang and Sanying Peng
Desveaux, Laura et al. (2019). "Mapping variation in intervention design: a systematic review to develop a program theory for patient navigator programs". Systematic Reviews 8.	Electronic databases	Exclusion	Exclusion	Excluded based on title/abstract screening	Zheng Huang and Sanying Peng
Dillon, Lisa et al. (2018). "Understanding the implementation and efficacy of a home-based strength and balance fall prevention intervention in people aged 50 years or over with vision impairment: a process evaluation protocol". Bmc Health Services Research 18.	Electronic databases	Exclusion	Exclusion	Excluded based on title/abstract screening	Zheng Huang and Sanying Peng
Dishman, R. K. et al. (1996). "Increased open field locomotion and decreased striatal GABA(A) binding after activity wheel running". Physiology & Behavior 60(3).	Electronic databases	Exclusion	Exclusion	Excluded based on title/abstract screening	Zheng Huang and Sanying Peng
Do, Wangseok et al. (2021). "Incidental operating room fire from a breathing circuit warmer system: a case report". Bmc Anesthesiology 21(1).	Electronic databases	Exclusion	Exclusion	Excluded based on title/abstract screening	Zheng Huang and Sanying Peng
Dong, Sihan et al. (2025). "Mechanisms Leading to Sedentary Behaviors among Older Adults in Chinese Residential Care Homes: The Capability, Opportunity, Motivation-Behavior Model Guided Structural Equation Modeling". Journal of the American Medical Directors Association 26(7).	Electronic databases	Exclusion	Exclusion	Excluded based on title/abstract screening	Zheng Huang and Sanying Peng
Dong, Zhaoyang et al. (2020). "Physical exercise rectifies CUMS-induced aberrant regional homogeneity in mice accompanied by the adjustment of skeletal muscle PGC-1a/IDO1 signals and hippocampal function". Behavioural Brain Research 383.	Electronic databases	Exclusion	Exclusion	Excluded based on title/abstract screening	Zheng Huang and Sanying Peng
Donovan, Gemma (2023). "A Text Message Intervention to Support MEdicines Adherence mobiLised Through Community pharmacY (Timely)".	Electronic databases	Exclusion	Exclusion	Excluded based on title/abstract screening	Zheng Huang and Sanying Peng
Doughty, Hannah Christine (2024). "Barriers to and Facilitators of Physical Activity Promotion and Participation for People Living With and Beyond Head and Neck Cancer: A Mixed Methods Study Using Behaviour Change Theory".	Electronic databases	Exclusion	Exclusion	Excluded based on title/abstract screening	Zheng Huang and Sanying Peng
Dowd, Sarah E. (2015). "Mass spectrometry-based identification and quantitation of endogenous peptides in complex biological matrices".	Electronic databases	Exclusion	Exclusion	Excluded based on title/abstract screening	Zheng Huang and Sanying Peng
Droste, Susanne K. et al. (2007). "Voluntary exercise impacts on the rat hypothalamic-pituitary-adrenocortical axis mainly at the adrenal level". Neuroendocrinology 86(1).	Electronic databases	Exclusion	Exclusion	Excluded based on title/abstract screening	Zheng Huang and Sanying Peng
Druckrey-Fiskaaen, Karl Trygve et al. (2023). "A qualitative study on people with opioid use disorders' perspectives on smoking and smoking cessation interventions". Frontiers in Psychiatry 14.	Electronic databases	Exclusion	Exclusion	Excluded based on title/abstract screening	Zheng Huang and Sanying Peng
Du, Yunfei et al. (2025). "Perceptions and Experiences of Exercise Snacks Among Middle-Aged and Older Adults: A Systematic Review and Meta-Synthesis". Public Health Nursing 42(2).	Electronic databases	Exclusion	Exclusion	Excluded based on title/abstract screening	Zheng Huang and Sanying Peng
Duarte, Susana T. et al. (2025). "Exploring barriers and facilitators to the adoption of regular exercise practice in patients at risk of a recurrence of low back pain (MyBack project): a qualitative study". Disability and Rehabilitation 47(6).	Electronic databases	Exclusion	Exclusion	Excluded based on title/abstract screening	Zheng Huang and Sanying Peng
Duman, Catharine H. et al. (2008). "Voluntary exercise produces antidepressant and anxiolytic behavioral effects in mice". Brain Research 1199.	Electronic databases	Exclusion	Exclusion	Excluded based on title/abstract screening	Zheng Huang and Sanying Peng
Duncan, Eilidh M. et al. (2018). "Areas for improvement in community optometry: flashes and floaters take priority". Ophthalmic and Physiological Optics 38(4).	Electronic databases	Exclusion	Exclusion	Excluded based on title/abstract screening	Zheng Huang and Sanying Peng
Duong, Vicky et al. (2022). "Predictors and Measures of Adherence to Core Treatments for Osteoarthritis". Clinics in Geriatric Medicine 38(2).	Electronic databases	Exclusion	Exclusion	Excluded based on title/abstract screening	Zheng Huang and Sanying Peng
Dzwiza-Ohlsen, Erik N. et al. (2023). "The embodied mind in motion: a neuroscientific and philosophical perspective on prevention and therapy of dementia". Frontiers in Psychology 14.	Electronic databases	Exclusion	Exclusion	Excluded based on title/abstract screening	Zheng Huang and Sanying Peng
Ebada, Mohamed Elsaed et al. (2016). "Corticosterone and dopamine D2/D3 receptors mediate the motivation for voluntary wheel running in C57BL/6J mice". Behavioural Brain Research 311.	Electronic databases	Exclusion	Exclusion	Excluded based on title/abstract screening	Zheng Huang and Sanying Peng
Ebada, Mohamed Elsaed Elsayed (2012). "The rewarding and cognitive effects of corticosterone in mice".	Electronic databases	Exclusion	Exclusion	Excluded based on title/abstract screening	Zheng Huang and Sanying Peng
Eclarinal, Jesse D. et al. (2016). "Maternal exercise during pregnancy promotes physical activity in adult offspring". Faseb Journal 30(7).	Electronic databases	Exclusion	Exclusion	Excluded based on title/abstract screening	Zheng Huang and Sanying Peng
Egerton, Thorlene et al. (2018). "General practitioners' views on managing knee osteoarthritis: a thematic analysis of factors influencing clinical practice guideline implementation in primary care". Bmc Rheumatology 2(1).	Electronic databases	Exclusion	Exclusion	Excluded based on title/abstract screening	Zheng Huang and Sanying Peng
Elias, Elias et al. (2023). "Voluntary wheel running promotes resilience to the behavioral effects of unpredictable chronic mild stress in male and female mice". Stress-the International Journal on the Biology of Stress 26(1).	Electronic databases	Exclusion	Exclusion	Excluded based on title/abstract screening	Zheng Huang and Sanying Peng
Ellis, Kate et al. (2019). "Behavioural analysis of postnatal physical activity in the UK according to the COM-B model: a multi-methods study". Bmj Open 9(8).	Electronic databases	Exclusion	Exclusion	Excluded based on title/abstract screening	Zheng Huang and Sanying Peng
Emdad, R. et al. (1998). "What prevents professional drivers from following physicians' cardiologic advice?". Psychotherapy and Psychosomatics 67(4-5).	Electronic databases	Exclusion	Exclusion	Excluded based on title/abstract screening	Zheng Huang and Sanying Peng
Engesser-Cesar, Christie et al. (2007). "Wheel running following spinal cord injury improves locomotor recovery and stimulates serotonergic fiber growth". European Journal of Neuroscience 25(7).	Electronic databases	Exclusion	Exclusion	Excluded based on title/abstract screening	Zheng Huang and Sanying Peng
Erschbamer, Matthias (2007). "Experimental Spinal Cord Injury : Development of Protection and Repair Strategies in Rats".	Electronic databases	Exclusion	Exclusion	Excluded based on title/abstract screening	Zheng Huang and Sanying Peng
Ertugrul, Naz (2021). "Flow".	Electronic databases	Exclusion	Exclusion	Excluded based on title/abstract screening	Zheng Huang and Sanying Peng
Escalon, Helene et al. (2016). "Development of an evidence-based media campaign to promote walking among physically inactive women and increased physical activity among adults". Sante Publique 28(1).	Electronic databases	Exclusion	Exclusion	Excluded based on title/abstract screening	Zheng Huang and Sanying Peng
Evangelidis, Nicole et al. (2019). "Lifestyle behaviour change for preventing the progression of chronic kidney disease: a systematic review". Bmj Open 9(10).	Electronic databases	Exclusion	Exclusion	Excluded based on title/abstract screening	Zheng Huang and Sanying Peng
Fagan, Matthew James et al. (2021). ""You get that craving and you go for a half-hour run": Exploring the acceptability of exercise as an adjunct treatment for substance use disorder". Mental Health and Physical Activity 21.	Electronic databases	Exclusion	Exclusion	Excluded based on title/abstract screening	Zheng Huang and Sanying Peng
Fancourt, Daisy et al. (2020). "Barriers and enablers to engagement in participatory arts activities amongst individuals with depression and anxiety: quantitative analyses using a behaviour change framework". Bmc Public Health 20(1).	Electronic databases	Exclusion	Exclusion	Excluded based on title/abstract screening	Zheng Huang and Sanying Peng
Fathi, Payam A. et al. (2024). "Time-dependent changes in feeding behavior and energy balance associated with weight gain in mice fed obesogenic diets". Obesity 32(7).	Electronic databases	Exclusion	Exclusion	Excluded based on title/abstract screening	Zheng Huang and Sanying Peng
Fecik, Matthew (2022). "Rescuing Cortical Acetylcholine Tone and Behaviors Following Adolescent Alcohol Exposure".	Electronic databases	Exclusion	Exclusion	Excluded based on title/abstract screening	Zheng Huang and Sanying Peng
Fennell, Hannah L. (2023). "Changing behavior: Can intervention design from the public health sector help solve the problem of fishing gear conflict?". Marine Policy 151.	Electronic databases	Exclusion	Exclusion	Excluded based on title/abstract screening	Zheng Huang and Sanying Peng
Ferguson, Lindsay et al. (2021). "Recovery From Repeat Mild Traumatic Brain Injury in Adolescent Rats Is Dependent on Pre-injury Activity State". Frontiers in Neurology 11.	Electronic databases	Exclusion	Exclusion	Excluded based on title/abstract screening	Zheng Huang and Sanying Peng
Ferguson, Lindsay et al. (2021). "Sex Differences in Neurophysiological Changes Following Voluntary Exercise in Adolescent Rats". Frontiers in Neurology 12.	Electronic databases	Exclusion	Exclusion	Excluded based on title/abstract screening	Zheng Huang and Sanying Peng
Fernandez-Alvarez, Maria del Mar et al. (2025). "Td2Ast project: A pragmatic intervention on diet and physical activity for patients with type 2 diabetes mellitus". Primary Care Diabetes 19(3).	Electronic databases	Exclusion	Exclusion	Excluded based on title/abstract screening	Zheng Huang and Sanying Peng
Ferreira, VâniaSusana Guedes (2012). "The Incommunicability of the Subsidiary Tax Officer's Debt to His Spouse".	Electronic databases	Exclusion	Exclusion	Excluded based on title/abstract screening	Zheng Huang and Sanying Peng
Fitzsimons, Claire F. et al. (2022). "Stroke survivors' perceptions of their sedentary behaviours three months after stroke". Disability and Rehabilitation 44(3).	Electronic databases	Exclusion	Exclusion	Excluded based on title/abstract screening	Zheng Huang and Sanying Peng
Flannery, C. et al. (2018). "Enablers and barriers to physical activity in overweight and obese pregnant women: an analysis informed by the theoretical domains framework and COM-B model". Bmc Pregnancy and Childbirth 18.	Electronic databases	Exclusion	Exclusion	Excluded based on title/abstract screening	Zheng Huang and Sanying Peng
Fogawat, Kavita et al. (2024). "Randomized controlled trial investigating the role of yoga at workplace in improving fatigue, burnout, pain, strength, and quality of life among blue-collar workers". Journal of Education and Health Promotion 13(1).	Electronic databases	Exclusion	Exclusion	Excluded based on title/abstract screening	Zheng Huang and Sanying Peng
Fonseca, Helder et al. (2015). "Skeletal deterioration following ovarian failure: can some features be a direct consequence of estrogen loss while others are more related to physical inactivity?". Journal of Bone and Mineral Metabolism 33(6).	Electronic databases	Exclusion	Exclusion	Excluded based on title/abstract screening	Zheng Huang and Sanying Peng
Forbes, Thomas Alexander (2018). "Environmental Enrichment Ameliorates Perinatal Brain Injury and Promotes Functional White Matter Recovery".	Electronic databases	Exclusion	Exclusion	Excluded based on title/abstract screening	Zheng Huang and Sanying Peng
Fox, Louis (2020). "Design and Pilot Testing of a Peer Support Intervention to Promote Physical Activity in Men with Prostate Cancer as Part of Standard Care".	Electronic databases	Exclusion	Exclusion	Excluded based on title/abstract screening	Zheng Huang and Sanying Peng
Fry, Jessica et al. (2023). "Improving Engagement in Antenatal Health Behavior Programs-Experiences of Women Who Did Not Attend a Healthy Lifestyle Telephone Coaching Program". Nutrients 15(8).	Electronic databases	Exclusion	Exclusion	Excluded based on title/abstract screening	Zheng Huang and Sanying Peng
Fuss, Johannes et al. (2010). "Endocannabinoids and voluntary activity in mice: Runner's high and long-term consequences in emotional behaviors". Experimental Neurology 224(1).	Electronic databases	Exclusion	Exclusion	Excluded based on title/abstract screening	Zheng Huang and Sanying Peng
Gale, Jennifer T. et al. (2024). "Perceived Barriers and Facilitators to Performing Evening Regular Activity Breaks at Home: A COM-B Analysis". International Journal of Behavioral Medicine.	Electronic databases	Exclusion	Exclusion	Excluded based on title/abstract screening	Zheng Huang and Sanying Peng
Gale, Nichola et al. (2023). "The promotion of homebased physical activity for people with lung cancer and cachexia, a qualitative study of healthcare professionals, patients and carers". Journal of Cancer Survivorship 17(3).	Electronic databases	Exclusion	Exclusion	Excluded based on title/abstract screening	Zheng Huang and Sanying Peng
Gallardo-Ortiz, Itzell A. et al. (2024). "Effect of exercise duration on toluene-induced locomotor sensitization in mice: a focus on the Renin Angiotensin System". Psychopharmacology 241(10).	Electronic databases	Exclusion	Exclusion	Excluded based on title/abstract screening	Zheng Huang and Sanying Peng
Garcia-Mesa, Yoelvis et al. (2011). "Physical Exercise Protects Against Alzheimer's Disease in 3xTg-AD Mice". Journal of Alzheimers Disease 24(3).	Electronic databases	Exclusion	Exclusion	Excluded based on title/abstract screening	Zheng Huang and Sanying Peng
Garland, Theodore (2019). "An Introduction to Evolutionary Physiology, with an Example of Experimental Evolution". Faseb Journal 33.	Electronic databases	Exclusion	Exclusion	Excluded based on title/abstract screening	Zheng Huang and Sanying Peng
Garland, Theodore, Jr. et al. (2016). "Hormones and the Evolution of Complex Traits: Insights from Artificial Selection on Behavior". Integrative and Comparative Biology 56(2).	Electronic databases	Exclusion	Exclusion	Excluded based on title/abstract screening	Zheng Huang and Sanying Peng
Gawlik, Angeli et al. (2024). "What moves truck drivers? A person-centered perspective on workplace physical activity promotion". International Journal of Occupational Safety and Ergonomics 30(2).	Electronic databases	Exclusion	Exclusion	Excluded based on title/abstract screening	Zheng Huang and Sanying Peng
Gil-Herrero, Lucia et al. (2022). "The importance of physical exercise in cardiovascular fitness in breast cancer survivors. A cross-sectional study: women in Motion 2.0". Supportive Care in Cancer 30(8).	Electronic databases	Exclusion	Exclusion	Excluded based on title/abstract screening	Zheng Huang and Sanying Peng
Goodwin, Maria V. et al. (2024). "A qualitative study assessing the barriers and facilitators to physical activity in adults with hearing loss". British Journal of Health Psychology 29(1).	Electronic databases	Exclusion	Exclusion	Excluded based on title/abstract screening	Zheng Huang and Sanying Peng
Gopalan, Chaya et al. (2023). "Comparison of intermittent fasting and voluntary wheel running on physical and cognitive abilities in high-fat diet-induced obese rats". Plos One 18(12).	Electronic databases	Exclusion	Exclusion	Excluded based on title/abstract screening	Zheng Huang and Sanying Peng
Gorton, Lori M. et al. (2010). "Exercise effects on motor and affective behavior and catecholamine neurochemistry in the MPTP-lesioned mouse". Behavioural Brain Research 213(2).	Electronic databases	Exclusion	Exclusion	Excluded based on title/abstract screening	Zheng Huang and Sanying Peng
Govender, Roganie et al. (2015). "Identification of behaviour change components in swallowing interventions for head and neck cancer patients: protocol for a systematic review". Systematic Reviews 4.	Electronic databases	Exclusion	Exclusion	Excluded based on title/abstract screening	Zheng Huang and Sanying Peng
Govender, Roganie et al. (2017). "Patient Experiences of Swallowing Exercises After Head and Neck Cancer: A Qualitative Study Examining Barriers and Facilitators Using Behaviour Change Theory". Dysphagia 32(4).	Electronic databases	Exclusion	Exclusion	Excluded based on title/abstract screening	Zheng Huang and Sanying Peng
Grant, Aimee et al. (2019). "Understanding health behaviour in pregnancy and infant feeding intentions in low-income women from the UK through qualitative visual methods and application to the COM-B (Capability, Opportunity, Motivation-Behaviour) model". Bmc Pregnancy and Childbirth 19.	Electronic databases	Exclusion	Exclusion	Excluded based on title/abstract screening	Zheng Huang and Sanying Peng
Green, David J. (2010). "Shoulder functional anatomy and development – Implications for interpreting early hominin locomotion".	Electronic databases	Exclusion	Exclusion	Excluded based on title/abstract screening	Zheng Huang and Sanying Peng
Greenwood, Benjamin N. et al. (2012). "5-HT<sub>2C</sub> Receptors in the Basolateral Amygdala and Dorsal Striatum Are a Novel Target for the Anxiolytic and Antidepressant Effects of Exercise". Plos One 7(9).	Electronic databases	Exclusion	Exclusion	Excluded based on title/abstract screening	Zheng Huang and Sanying Peng
Gurfein, Blake T. et al. (2012). "The Calm Mouse: An Animal Model of Stress Reduction". Molecular Medicine 18(4).	Electronic databases	Exclusion	Exclusion	Excluded based on title/abstract screening	Zheng Huang and Sanying Peng
Hagberg, James M. et al. (2011). "Advances in Exercise, Fitness, and Performance Genomics in 2010". Medicine and Science in Sports and Exercise 43(5).	Electronic databases	Exclusion	Exclusion	Excluded based on title/abstract screening	Zheng Huang and Sanying Peng
Hailey, Verity et al. (2022). "Physical Activity during the COVID-19 Pandemic in the UK: A Qualitative Analysis of Free-Text Survey Data". International Journal of Environmental Research and Public Health 19(22).	Electronic databases	Exclusion	Exclusion	Excluded based on title/abstract screening	Zheng Huang and Sanying Peng
Haley, James A. et al. (2023). "Applying the behaviour change wheel to assess the theoretical underpinning of a novel smartphone application to increase physical activity in adults with spinal cord injuries". Mhealth 9(2).	Electronic databases	Exclusion	Exclusion	Excluded based on title/abstract screening	Zheng Huang and Sanying Peng
Hall, Jennifer et al. (2020). "A co-production approach guided by the behaviour change wheel to develop an intervention for reducing sedentary behaviour after stroke". Pilot and Feasibility Studies 6(1).	Electronic databases	Exclusion	Exclusion	Excluded based on title/abstract screening	Zheng Huang and Sanying Peng
Handley, Margaret A. et al. (2016). "Applying the COM-B model to creation of an IT-enabled health coaching and resource linkage program for low-income Latina moms with recent gestational diabetes: the STAR MAMA program". Implementation Science 11.	Electronic databases	Exclusion	Exclusion	Excluded based on title/abstract screening	Zheng Huang and Sanying Peng
Hankonen, Nelli et al. (2020). "Changing activity behaviours in vocational school students: the stepwise development and optimised content of the 'let's move it' intervention". Health Psychology and Behavioral Medicine 8(1).	Electronic databases	Exclusion	Exclusion	Excluded based on title/abstract screening	Zheng Huang and Sanying Peng
Hankonen, Nelli et al. (2017). "What explains the socioeconomic status gap in activity? Educational differences in determinants of physical activity and screentime". Bmc Public Health 17.	Electronic databases	Exclusion	Exclusion	Excluded based on title/abstract screening	Zheng Huang and Sanying Peng
Hargreaves, Elaine A. et al. (2021). "Protocol for a pilot trial to assess the feasibility of the Move More @ Work intervention to encourage employees to take the opportunity to move (be physically active) after every 30 min of sitting". Pilot and Feasibility Studies 7(1).	Electronic databases	Exclusion	Exclusion	Excluded based on title/abstract screening	Zheng Huang and Sanying Peng
Harper, Rosie C. et al. (2024). "#DryByChristmas: A patient and public involvement study on women's engagement with humorous pelvic floor muscle training digital nudges on social media". Health Expectations 27(2).	Electronic databases	Exclusion	Exclusion	Excluded based on title/abstract screening	Zheng Huang and Sanying Peng
Harris, Marc A. et al. (2021). "Using gamification to encourage active travel". Journal of Transport & Health 23.	Electronic databases	Exclusion	Exclusion	Excluded based on title/abstract screening	Zheng Huang and Sanying Peng
Hartley, Peter et al. (2025). "Influences on the physical activity behaviour of inpatients after stroke outside of staff-led rehabilitation sessions: a systematic review". Clinical Rehabilitation 39(1).	Electronic databases	Exclusion	Exclusion	Excluded based on title/abstract screening	Zheng Huang and Sanying Peng
Hartmann, A. M. et al. (2000). "Effects of chronic kombucha ingestion on open-field behaviors, longevity, appetitive behaviors, and organs in C57-BL/6 mice: A pilot study". Nutrition 16(9).	Electronic databases	Exclusion	Exclusion	Excluded based on title/abstract screening	Zheng Huang and Sanying Peng
Hassett, Leanne et al. (2022). "Brief physical activity counselling by physiotherapists (BEHAVIOUR): protocol for an effectiveness-implementation hybrid type II cluster randomised controlled trial". Implementation Science Communications 3(1).	Electronic databases	Exclusion	Exclusion	Excluded based on title/abstract screening	Zheng Huang and Sanying Peng
Hatzidis, Aikaterini et al. (2017). "Removal of a high-fat diet, but not voluntary exercise, reverses obesity and diabetic-like symptoms in male C57BL/6J mice". Hormones-International Journal of Endocrinology and Metabolism 16(1).	Electronic databases	Exclusion	Exclusion	Excluded based on title/abstract screening	Zheng Huang and Sanying Peng
Haverinen, Elsi H. et al. (2022). "The effects of long-term physical activity interventions in communities: Scoping review in the Nordic countries". Scandinavian Journal of Public Health 50(2).	Electronic databases	Exclusion	Exclusion	Excluded based on title/abstract screening	Zheng Huang and Sanying Peng
Hawkes, Rhiannon E. et al. (2021). "The theoretical basis of a nationally implemented type 2 diabetes prevention programme: how is the programme expected to produce changes in behaviour?". International Journal of Behavioral Nutrition and Physical Activity 18(1).	Electronic databases	Exclusion	Exclusion	Excluded based on title/abstract screening	Zheng Huang and Sanying Peng
Healy, Genevieve N. et al. (2024). "Barriers and Enablers to Maintaining Behaviour Changes Following a Lifestyle Intervention for Adults With Type 2 Diabetes". American Journal of Lifestyle Medicine.	Electronic databases	Exclusion	Exclusion	Excluded based on title/abstract screening	Zheng Huang and Sanying Peng
Heaney, Lisa (2020). "Exercise in the Subchronic Phencyclidine Rat Model for Schizophrenia : Mechanisms and Effects on Cognitive Deficits".	Electronic databases	Exclusion	Exclusion	Excluded based on title/abstract screening	Zheng Huang and Sanying Peng
Hescham, Sarah et al. (2009). "Effect of exercise on synaptophysin and calcium/calmodulin-dependent protein kinase levels in prefrontal cortex and hippocampus of a rat model of developmental stress". Metabolic Brain Disease 24(4).	Electronic databases	Exclusion	Exclusion	Excluded based on title/abstract screening	Zheng Huang and Sanying Peng
Hillis, David Anthony (2022). "Genomics of High Voluntary Running Behavior in Mice".	Electronic databases	Exclusion	Exclusion	Excluded based on title/abstract screening	Zheng Huang and Sanying Peng
Hillis, David A. et al. (2020). "Genetic Basis of Aerobically Supported Voluntary Exercise: Results from a Selection Experiment with House Mice". Genetics 216(3).	Electronic databases	Exclusion	Exclusion	Excluded based on title/abstract screening	Zheng Huang and Sanying Peng
Hillyard, Medbh (2021). "Designing and Developing a Physical Activity Intervention for Women with Gestational Diabetes Mellitus Using the Behaviour Change Wheel".	Electronic databases	Exclusion	Exclusion	Excluded based on title/abstract screening	Zheng Huang and Sanying Peng
Hoevenaars, Dirk et al. (2024). "Lifestyle and health changes in wheelchair users with a chronic disability after 12 weeks of using the WHEELS mHealth application". Disability and Rehabilitation-Assistive Technology 19(3).	Electronic databases	Exclusion	Exclusion	Excluded based on title/abstract screening	Zheng Huang and Sanying Peng
Hoevenaars, Dirk et al. (2021). "Mobile App (WHEELS) to Promote a Healthy Lifestyle in Wheelchair Users With Spinal Cord Injury or Lower Limb Amputation: Usability and Feasibility Study". Jmir Formative Research 5(8).	Electronic databases	Exclusion	Exclusion	Excluded based on title/abstract screening	Zheng Huang and Sanying Peng
Hoffman-Goetz, L. et al. (2002). "Lymphocyte apoptosis in ovariectomized mice given progesterone and voluntary exercise". Journal of Sports Medicine and Physical Fitness 42(4).	Electronic databases	Exclusion	Exclusion	Excluded based on title/abstract screening	Zheng Huang and Sanying Peng
Hong, S. Lee et al. (2016). "Early exposure to dynamic environments alters patterns of motor exploration throughout the lifespan". Behavioural Brain Research 302.	Electronic databases	Exclusion	Exclusion	Excluded based on title/abstract screening	Zheng Huang and Sanying Peng
Hooper, Alison D. et al. (2025). "Understanding pharmacists' engagement in sport and exercise medicine, including pharmacist-physiotherapist collaboration: A qualitative study and COM-B analysis". Exploratory Research in Clinical and Social Pharmacy 18.	Electronic databases	Exclusion	Exclusion	Excluded based on title/abstract screening	Zheng Huang and Sanying Peng
Hooper, Alison D. et al. (2025). "Enhancing pharmacists' engagement and collaboration in sport and exercise medicine: An intervention mapping study using the behaviour change wheel". Exploratory Research in Clinical and Social Pharmacy 19.	Electronic databases	Exclusion	Exclusion	Excluded based on title/abstract screening	Zheng Huang and Sanying Peng
Houle-Leroy, P. et al. (2000). "Effects of voluntary activity and genetic selection on muscle metabolic capacities in house mice <i>Mus domesticus</i>". Journal of Applied Physiology 89(4).	Electronic databases	Exclusion	Exclusion	Excluded based on title/abstract screening	Zheng Huang and Sanying Peng
Howlett, Neil (2019). "Evidence-based and theoretically-driven behaviour change interventions for physical activity to enhance health and wellbeing".	Electronic databases	Exclusion	Exclusion	Excluded based on title/abstract screening	Zheng Huang and Sanying Peng
Howlett, Neil et al. (2019). "A prospective study exploring the construct and predictive validity of the COM-B model for physical activity". Journal of Health Psychology 24(10).	Electronic databases	Exclusion	Exclusion	Excluded based on title/abstract screening	Zheng Huang and Sanying Peng
Hsu, Yun-Wei A. et al. (2017). "The Dorsal Medial Habenula Minimally Impacts Circadian Regulation of Locomotor Activity and Sleep". Journal of Biological Rhythms 32(5).	Electronic databases	Exclusion	Exclusion	Excluded based on title/abstract screening	Zheng Huang and Sanying Peng
Hsueh, Shih-Chang et al. (2018). "Voluntary Physical Exercise Improves Subsequent Motor and Cognitive Impairments in a Rat Model of Parkinson's Disease". International Journal of Molecular Sciences 19(2).	Electronic databases	Exclusion	Exclusion	Excluded based on title/abstract screening	Zheng Huang and Sanying Peng
Hu, Yuru et al. (2024). "Effect of a metaverse multimodal rehabilitation intervention on quality of life and fear of recurrence in patients with colorectal cancer survivors: A randomized controlled study protocol". Digital Health 10.	Electronic databases	Exclusion	Exclusion	Excluded based on title/abstract screening	Zheng Huang and Sanying Peng
Hu, Yun et al. (2024). "Facilitators and barriers of attending BaDuanJin experienced by breast cancer survivors during chemotherapy". Physiotherapy Theory and Practice 40(3).	Electronic databases	Exclusion	Exclusion	Excluded based on title/abstract screening	Zheng Huang and Sanying Peng
Huang, Houqiang et al. (2025). "Digital gamification-based pursed lip breathing exercises driven by Behaviour Change Wheel in patients with COPD: a feasibility trial protocol using pre-post study design". Bmj Open 15(3).	Electronic databases	Exclusion	Exclusion	Excluded based on title/abstract screening	Zheng Huang and Sanying Peng
Huang, Peng et al. (2017). "Voluntary wheel running ameliorates depression-like behaviors and brain blood oxygen level-dependent signals in chronic unpredictable mild stress mice". Behavioural Brain Research 330.	Electronic databases	Exclusion	Exclusion	Excluded based on title/abstract screening	Zheng Huang and Sanying Peng
Hubeishy, Maja Husted et al. (2024). "Developing a low back pain guideline implementation programme in collaboration with physiotherapists and chiropractors using the Behaviour Change Wheel: a theory-driven design study". Implementation Science Communications 5(1).	Electronic databases	Exclusion	Exclusion	Excluded based on title/abstract screening	Zheng Huang and Sanying Peng
Hughes, Katie J. et al. (2019). "Interventions to improve adherence to exercise therapy for falls prevention in community-dwelling older adults: systematic review and meta-analysis". Age and Ageing 48(2).	Electronic databases	Exclusion	Exclusion	Excluded based on title/abstract screening	Zheng Huang and Sanying Peng
Humphreys, Gabrielle (2023). "The Investigation of a Transdiagnostic Online Intervention on Alcohol Consumption, Binge Eating, and Gambling Behaviour".	Electronic databases	Exclusion	Exclusion	Excluded based on title/abstract screening	Zheng Huang and Sanying Peng
Humphreys, Liam (2022). "Exploration of the Physical Activity Guidelines for People with Multiple Sclerosis".	Electronic databases	Exclusion	Exclusion	Excluded based on title/abstract screening	Zheng Huang and Sanying Peng
Huynh, Trinh L. T. et al. (2024). "Feasibility of a theory-based physical activity intervention for persons newly diagnosed with multiple sclerosis". Multiple Sclerosis and Related Disorders 83.	Electronic databases	Exclusion	Exclusion	Excluded based on title/abstract screening	Zheng Huang and Sanying Peng
Huynh, Trinh L. T. et al. (2025). "Preferred Behavior Change Techniques for Physical Activity Interventions among Persons Newly Diagnosed with Multiple Sclerosis: A Qualitative Study". Behavioral Medicine 51(2).	Electronic databases	Exclusion	Exclusion	Excluded based on title/abstract screening	Zheng Huang and Sanying Peng
Huynh, Trinh L. T. et al. (2023). "Physical activity behavior in persons newly diagnosed with multiple sclerosis: Applying the Capability-Opportunity-Motivation-Behavior". Multiple Sclerosis and Related Disorders 69.	Electronic databases	Exclusion	Exclusion	Excluded based on title/abstract screening	Zheng Huang and Sanying Peng
Hwang, Dong-Joo et al. (2025). "Differential behavior responses and genetic alteration underpinning exercise effectiveness in stress-susceptible mice". Scientific Reports 15(1).	Electronic databases	Exclusion	Exclusion	Excluded based on title/abstract screening	Zheng Huang and Sanying Peng
Ieraci, Alessandro et al. (2016). "Brain-Derived Neurotrophic Factor Val66Met Human Polymorphism Impairs the Beneficial Exercise-Induced Neurobiological Changes in Mice". Neuropsychopharmacology 41(13).	Electronic databases	Exclusion	Exclusion	Excluded based on title/abstract screening	Zheng Huang and Sanying Peng
Issom, David-Zacharie et al. (2020). "Factors Influencing Motivation and Engagement in Mobile Health Among Patients With Sickle Cell Disease in Low-Prevalence, High-Income Countries: Qualitative Exploration of Patient Requirements". Jmir Human Factors 7(1).	Electronic databases	Exclusion	Exclusion	Excluded based on title/abstract screening	Zheng Huang and Sanying Peng
Iwamori, Kanako et al. (2024). "Decreased number of satellite cells-derived myonuclei in both fast- and slow-twitch muscles in HeyL-KO mice during voluntary running exercise". Skeletal Muscle 14(1).	Electronic databases	Exclusion	Exclusion	Excluded based on title/abstract screening	Zheng Huang and Sanying Peng
Jaeger, Madalina et al. (2022). "Putting the pieces together: A qualitative study exploring perspectives on self-management and exercise behavior among people living with multimorbidity, healthcare professionals, relatives, and patient advocates". Journal of Multimorbidity and Comorbidity 12.	Electronic databases	Exclusion	Exclusion	Excluded based on title/abstract screening	Zheng Huang and Sanying Peng
Jaffar, Aida et al. (2021). "Protocol of a Single-Blind Two-Arm (Waitlist Control) Parallel-Group Randomised Controlled Pilot Feasibility Study for mHealth App among Incontinent Pregnant Women". International Journal of Environmental Research and Public Health 18(9).	Electronic databases	Exclusion	Exclusion	Excluded based on title/abstract screening	Zheng Huang and Sanying Peng
Jaffar, Aida et al. (2022). "Persuasive Technology in an mHealth App Designed for Pelvic Floor Muscle Training Among Women: Systematic Review". Jmir Mhealth and Uhealth 10(3).	Electronic databases	Exclusion	Exclusion	Excluded based on title/abstract screening	Zheng Huang and Sanying Peng
James, Jennifer et al. (2021). "PARIS: protocol for a prospective single arm, theory-based, group-based feasibility intervention study to increase Physical Activity and reduce sedentary behaviouR after barIatric Surgery". Bmj Open 11(12).	Electronic databases	Exclusion	Exclusion	Excluded based on title/abstract screening	Zheng Huang and Sanying Peng
James, Jennifer et al. (2025). "Systematic development of a complex intervention: a theory and evidence-based physiotherapist led group intervention to increase physical activity and reduce sedentary behaviour following bariatric surgery (PARIS)". Physiotherapy 126.	Electronic databases	Exclusion	Exclusion	Excluded based on title/abstract screening	Zheng Huang and Sanying Peng
James, Morgan H. et al. (2014). "Exercise reverses the effects of early life stress on orexin cell reactivity in male but not female rats". Frontiers in Behavioral Neuroscience 8.	Electronic databases	Exclusion	Exclusion	Excluded based on title/abstract screening	Zheng Huang and Sanying Peng
James, Sharon et al. (2025). "Lifestyle risk reduction engagement during interconception: a qualitative descriptive study of women's preferences". Bmj Sexual & Reproductive Health.	Electronic databases	Exclusion	Exclusion	Excluded based on title/abstract screening	Zheng Huang and Sanying Peng
Jervis-Rademeyer, Hope et al. (2024). "Implementing Activity-Based Therapy for Spinal Cord Injury Rehabilitation in Canada: Challenges and Proposed Solutions". Healthcare 12(7).	Electronic databases	Exclusion	Exclusion	Excluded based on title/abstract screening	Zheng Huang and Sanying Peng
Ji, Jian-feng et al. (2014). "Forced running exercise attenuates hippocampal neurogenesis impairment and the neurocognitive deficits induced by whole-brain irradiation via the BDNF-mediated pathway". Biochemical and Biophysical Research Communications 443(2).	Electronic databases	Exclusion	Exclusion	Excluded based on title/abstract screening	Zheng Huang and Sanying Peng
Johnson, Marie-Clare et al. (2022). "Individualised physical activity and physiotherapy behaviour change intervention tool for breast cancer survivors using self-efficacy and COM-B: feasibility study". European Journal of Physiotherapy 24(2).	Electronic databases	Exclusion	Exclusion	Excluded based on title/abstract screening	Zheng Huang and Sanying Peng
Johnston, Anne (2018). "Development and Testing of a School-Based Multi-Component Walking Intervention for Children with Intellectual Disabilities".	Electronic databases	Exclusion	Exclusion	Excluded based on title/abstract screening	Zheng Huang and Sanying Peng
Jorritsma, Ruurd et al. (2023). "Drivers and perceived constraints on Dutch dairy farms to engage in disease prevention". Frontiers in Veterinary Science 10.	Electronic databases	Exclusion	Exclusion	Excluded based on title/abstract screening	Zheng Huang and Sanying Peng
Kanabar, Megha et al. (2021). "Roundup negatively impacts the behavior and nerve function of the Madagascar hissing cockroach (<i>Gromphadorhina portentosa</i>)". Environmental Science and Pollution Research 28(25).	Electronic databases	Exclusion	Exclusion	Excluded based on title/abstract screening	Zheng Huang and Sanying Peng
Kandel, Pragya et al. (2023). "Enablers and Barriers Related to Preconception Physical Activity: Insights from Women of Reproductive Age Using Mixed Methods". Nutrients 15(23).	Electronic databases	Exclusion	Exclusion	Excluded based on title/abstract screening	Zheng Huang and Sanying Peng
Kandel, Pragya et al. (2021). "Enablers and barriers to women's lifestyle behavior change during the preconception period: A systematic review". Obesity Reviews 22(7).	Electronic databases	Exclusion	Exclusion	Excluded based on title/abstract screening	Zheng Huang and Sanying Peng
Kasuga, N. et al. (1999). "Various in running pattern and skeletal muscle adaptations in voluntary running rats at different load". Japanese Journal of Physical Fitness and Sports Medicine 48(1).	Electronic databases	Exclusion	Exclusion	Excluded based on title/abstract screening	Zheng Huang and Sanying Peng
Kawarai, Yuya et al. (2021). "Exercise attenuates low back pain and alters epigenetic regulation in intervertebral discs in a mouse model". Spine Journal 21(11).	Electronic databases	Exclusion	Exclusion	Excluded based on title/abstract screening	Zheng Huang and Sanying Peng
Keeley, R. J. et al. (2014). "The effect of exercise on carbohydrate preference in female rats". Brain Research Bulletin 101.	Electronic databases	Exclusion	Exclusion	Excluded based on title/abstract screening	Zheng Huang and Sanying Peng
Kelly, Scott Allen (2008). "Phenotypic plasticity in house mice selectively bred for high voluntary locomotor activity".	Electronic databases	Exclusion	Exclusion	Excluded based on title/abstract screening	Zheng Huang and Sanying Peng
Kelly, Scott A. et al. (2014). "Quantitative genomics of voluntary exercise in mice: transcriptional analysis and mapping of expression QTL in muscle". Physiological Genomics 46(16).	Electronic databases	Exclusion	Exclusion	Excluded based on title/abstract screening	Zheng Huang and Sanying Peng
Kelly, Scott A. et al. (2014). "Exercise training effects on hypoxic and hypercapnic ventilatory responses in mice selected for increased voluntary wheel running". Experimental Physiology 99(2).	Electronic databases	Exclusion	Exclusion	Excluded based on title/abstract screening	Zheng Huang and Sanying Peng
Kenkel, William M. et al. (2016). "Voluntary exercise facilitates pair-bonding in male prairie voles". Behavioural Brain Research 296.	Electronic databases	Exclusion	Exclusion	Excluded based on title/abstract screening	Zheng Huang and Sanying Peng
Kenny, Eanna et al. (2024). "Advancing translational research in digital cardiac rehabilitation: The preparation phase of the Multiphase Optimization Strategy". Translational Behavioral Medicine 15(1).	Electronic databases	Exclusion	Exclusion	Excluded based on title/abstract screening	Zheng Huang and Sanying Peng
Kettlewell, Jade et al. (2018). "Informing evaluation of a smartphone application for people with acquired brain injury: a stakeholder engagement study". Bmc Medical Informatics and Decision Making 18.	Electronic databases	Exclusion	Exclusion	Excluded based on title/abstract screening	Zheng Huang and Sanying Peng
Kettlewell, Jade et al. (2024). "What affects implementation of the UK major trauma rehabilitation prescription? A survey informed by the behaviour change wheel". Injury-International Journal of the Care of the Injured 55(9).	Electronic databases	Exclusion	Exclusion	Excluded based on title/abstract screening	Zheng Huang and Sanying Peng
Khabiri, Mohammad Mehdi et al. (2020). "EFFECT OF FREEZING AND THAWING ON THE STRENGTH AND DURABILITY OF SANDY SUBGRADE CONTAINING FIBRILLATING NETWORK FIBER FOR PAVEMENT". Civil Engineering Journal-Stavebni Obzor 29(2).	Electronic databases	Exclusion	Exclusion	Excluded based on title/abstract screening	Zheng Huang and Sanying Peng
Khan, Rahim H. (2023). "Correlated Responses to Selection for Voluntary Wheel-Running Behavior in House Mice: Do They Match the Standard Models of Hierarchical Evolution?".	Electronic databases	Exclusion	Exclusion	Excluded based on title/abstract screening	Zheng Huang and Sanying Peng
Kim, Mihui et al. (2023). "Development of an Ecological Momentary Assessment-Triggered Text Message Library for Peripheral Artery Disease". Western Journal of Nursing Research 45(5).	Electronic databases	Exclusion	Exclusion	Excluded based on title/abstract screening	Zheng Huang and Sanying Peng
Kim, Tae-Kyung et al. (2016). "Physical Exercise Counteracts Stress-induced Upregulation of Melanin-concentrating Hormone in the Brain and Stress-induced Persisting Anxiety-like Behaviors". Experimental Neurobiology 25(4).	Electronic databases	Exclusion	Exclusion	Excluded based on title/abstract screening	Zheng Huang and Sanying Peng
Kinnear, F. J. et al. (2020). "The development of a theory informed behaviour change intervention to improve adherence to dietary and physical activity treatment guidelines in individuals with familial hypercholesterolaemia (FH)". Bmc Health Services Research 20(1).	Electronic databases	Exclusion	Exclusion	Excluded based on title/abstract screening	Zheng Huang and Sanying Peng
Kirshenbaum, G. S. et al. (2014). "ATTENUATION OF MANIA-LIKE BEHAVIOR IN NA<SUP>+</SUP>, K<SUP>+</SUP>-ATPASE α3 MUTANT MICE BY PROSPECTIVE THERAPIES FOR BIPOLAR DISORDER: MELATONIN AND EXERCISE". Neuroscience 260.	Electronic databases	Exclusion	Exclusion	Excluded based on title/abstract screening	Zheng Huang and Sanying Peng
Kleim, Jeffrey Allan (1997). "The neurobiology of motor skill learning: Structural adaptation within sensorimotor regions of the rat brain".	Electronic databases	Exclusion	Exclusion	Excluded based on title/abstract screening	Zheng Huang and Sanying Peng
Knight, Rachel L. et al. (2021). "Moving Forward: Understanding Correlates of Physical Activity and Sedentary Behaviour during COVID-19-An Integrative Review and Socioecological Approach". International Journal of Environmental Research and Public Health 18(20).	Electronic databases	Exclusion	Exclusion	Excluded based on title/abstract screening	Zheng Huang and Sanying Peng
Koçum, Courtney Gann (2024). "The Impact of Physical Activity on Palatability-Driven Feeding: Exploring Sex Differences and Opioid Mechanisms in the Nucleus Accumbens".	Electronic databases	Exclusion	Exclusion	Excluded based on title/abstract screening	Zheng Huang and Sanying Peng
Kocum, Courtney G. et al. (2024). "Voluntary wheel running access produces opposite effects in male and female rats on both palatable diet consumption and associated ventral striatal opioid- and dopamine-related gene expression". Frontiers in Integrative Neuroscience 18.	Electronic databases	Exclusion	Exclusion	Excluded based on title/abstract screening	Zheng Huang and Sanying Peng
Kodali, Maheedhar et al. (2021). "Moderate, intermittent voluntary exercise in a model of Gulf War Illness improves cognitive and mood function with alleviation of activated microglia and astrocytes, and enhanced neurogenesis in the hippocampus". Brain Behavior and Immunity 97.	Electronic databases	Exclusion	Exclusion	Excluded based on title/abstract screening	Zheng Huang and Sanying Peng
Kolski-Andreaco, Aaron (2012). "March 2012: This Month in JoVE". Jove-Journal of Visualized Experiments (61).	Electronic databases	Exclusion	Exclusion	Excluded based on title/abstract screening	Zheng Huang and Sanying Peng
Kompf, Justin et al. (2023). "Differential correlates for aerobic physical activity and resistance training: a systematic review". Psychology Health & Medicine 28(10).	Electronic databases	Exclusion	Exclusion	Excluded based on title/abstract screening	Zheng Huang and Sanying Peng
Kongsted, Alice et al. (2019). "GLA:D<SUP>®</SUP> Back: implementation of group-based patient education integrated with exercises to support self-management of back pain - protocol for a hybrid effectiveness-implementation study". Bmc Musculoskeletal Disorders 20.	Electronic databases	Exclusion	Exclusion	Excluded based on title/abstract screening	Zheng Huang and Sanying Peng
Kotte, Melissa et al. (2024). "The experience of live-remote exercise-perspectives after cancer treatment". Supportive Care in Cancer 32(8).	Electronic databases	Exclusion	Exclusion	Excluded based on title/abstract screening	Zheng Huang and Sanying Peng
Krawczewski Carhuatanta, Kimberly A. (2011). "CNS and peripheral mechanisms by which voluntary running wheel exercise affects adiposity and glucose metabolism".	Electronic databases	Exclusion	Exclusion	Excluded based on title/abstract screening	Zheng Huang and Sanying Peng
Kretchy, Irene A. et al. (2025). "Stakeholders' perspectives and experiences with the quality of essential medicines in primary healthcare facilities in Ghana: a qualitative study". Discover Public Health 22(1).	Electronic databases	Exclusion	Exclusion	Excluded based on title/abstract screening	Zheng Huang and Sanying Peng
Kristensen, Camilla Bohme et al. (2022). "Psychologically informed oral health interventions in pregnancy and type 2 diabetes: A scoping review". Frontiers in Oral Health 3.	Electronic databases	Exclusion	Exclusion	Excluded based on title/abstract screening	Zheng Huang and Sanying Peng
Kropf, Bernadette et al. (2020). "Exploring farmers' behavior toward individual and collective measures of Western Corn Rootworm control - A case study in south-east Austria". Journal of Environmental Management 264.	Electronic databases	Exclusion	Exclusion	Excluded based on title/abstract screening	Zheng Huang and Sanying Peng
Kumar, Nishant et al. (2022). "An efficient physical-based method for predicting the long-term evolution of vertical railway track geometries". Proceedings of the Institution of Mechanical Engineers Part F-Journal of Rail and Rapid Transit 236(4).	Electronic databases	Exclusion	Exclusion	Excluded based on title/abstract screening	Zheng Huang and Sanying Peng
Kwok, Boon Chong et al. (2021). "Improving centre-based group exercise participation of older adults using the behaviour change wheel". Bmj Open Quality 10(1).	Electronic databases	Exclusion	Exclusion	Excluded based on title/abstract screening	Zheng Huang and Sanying Peng
La Porta, Carmen et al. (2020). "Differential impact of psychological and psychophysical stress on low back pain in mice". Pain 161(7).	Electronic databases	Exclusion	Exclusion	Excluded based on title/abstract screening	Zheng Huang and Sanying Peng
Ladyman, Sharon R. et al. (2021). "A reduction in voluntary physical activity in early pregnancy in mice is mediated by prolactin". Elife 10.	Electronic databases	Exclusion	Exclusion	Excluded based on title/abstract screening	Zheng Huang and Sanying Peng
Lai, Rachel et al. (2024). "Lived Experiences of Sexuality and Sexual Functioning in Males with SCI: A Mixed-Methods Study". Topics in Spinal Cord Injury Rehabilitation 30(2).	Electronic databases	Exclusion	Exclusion	Excluded based on title/abstract screening	Zheng Huang and Sanying Peng
Laing, Brenton (2018). "Adaptations of the Hypothalamic Arcuate Nucleus in Response to Exercise and Hunger".	Electronic databases	Exclusion	Exclusion	Excluded based on title/abstract screening	Zheng Huang and Sanying Peng
Lampeter, Thomas et al. (2022). "Microbiome: A Discrete Influencer of Running Behavior?". Faseb Journal 36.	Electronic databases	Exclusion	Exclusion	Excluded based on title/abstract screening	Zheng Huang and Sanying Peng
Lancel, M. et al. (2003). "Influence of regular voluntary exercise on spontaneous and social stress-affected sleep in mice". European Journal of Neuroscience 17(10).	Electronic databases	Exclusion	Exclusion	Excluded based on title/abstract screening	Zheng Huang and Sanying Peng
Langley, Jodi E. et al. (2025). "How Can We Engage Oncology Care Providers and Glioblastoma Patients in Conversations About Physical Activity: A Qualitative Descriptive Study Using the Theoretical Domains Framework". Current Oncology 32(4).	Electronic databases	Exclusion	Exclusion	Excluded based on title/abstract screening	Zheng Huang and Sanying Peng
Lares-Michel, Mariana et al. (2023). "Sustainable-psycho-nutritional intervention programme for a sustainable diet (the 'NutriSOS' study) and its effects on eating behaviour, diet quality, nutritional status, physical activity, metabolic biomarkers, gut microbiota and water and carbon footprints in Mexican population: study protocol of an mHealth randomised controlled trial". British Journal of N…	Electronic databases	Exclusion	Exclusion	Excluded based on title/abstract screening	Zheng Huang and Sanying Peng
Lark, Daniel S. et al. (2018). "Reduced Nonexercise Activity Attenuates Negative Energy Balance in Mice Engaged in Voluntary Exercise". Diabetes 67(5).	Electronic databases	Exclusion	Exclusion	Excluded based on title/abstract screening	Zheng Huang and Sanying Peng
Latchney, Sarah E. et al. (2023). "Maternal upbringing and selective breeding for voluntary exercise behavior modify patterns of DNA methylation and expression of genes in the mouse brain". Genes Brain and Behavior 22(6).	Electronic databases	Exclusion	Exclusion	Excluded based on title/abstract screening	Zheng Huang and Sanying Peng
Latomme, Julie et al. (2021). "A Family-Based Lifestyle Intervention Focusing on Fathers and Their Children Using Co-Creation: Study Protocol of the Run Daddy Run Intervention". International Journal of Environmental Research and Public Health 18(4).	Electronic databases	Exclusion	Exclusion	Excluded based on title/abstract screening	Zheng Huang and Sanying Peng
Lawrason, Sarah Victoria Clewes et al. (2022). "mHealth Physical Activity Intervention for Individuals With Spinal Cord Injury: Planning and Development Processes". Jmir Formative Research 6(8).	Electronic databases	Exclusion	Exclusion	Excluded based on title/abstract screening	Zheng Huang and Sanying Peng
Lawrason, Sarah V. C. et al. (2020). "Physical activity among individuals with spinal cord injury who ambulate: a systematic scoping review". Spinal Cord 58(7).	Electronic databases	Exclusion	Exclusion	Excluded based on title/abstract screening	Zheng Huang and Sanying Peng
Lax, P. et al. (1998). "Coupling effect of locomotor activity on the rat's circadian system". American Journal of Physiology-Regulatory Integrative and Comparative Physiology 275(2).	Electronic databases	Exclusion	Exclusion	Excluded based on title/abstract screening	Zheng Huang and Sanying Peng
Leasure, J. Leigh et al. (2009). "Social Isolation Prevents Exercise-Induced Proliferation of Hippocampal Progenitor Cells in Female Rats". Hippocampus 19(10).	Electronic databases	Exclusion	Exclusion	Excluded based on title/abstract screening	Zheng Huang and Sanying Peng
Leduc, Renee Y. M. et al. (2017). "What Goes Around Can Come Around: An Unexpected Deleterious Effect of Using Mouse Running Wheels for Environmental Enrichment". Journal of the American Association for Laboratory Animal Science 56(2).	Electronic databases	Exclusion	Exclusion	Excluded based on title/abstract screening	Zheng Huang and Sanying Peng
Lee, Chia-Ming et al. (2025). "Functional kinome profiling reveals brain protein kinase signaling pathways and gene networks altered by acute voluntary exercise in rats". Plos One 20(4).	Electronic databases	Exclusion	Exclusion	Excluded based on title/abstract screening	Zheng Huang and Sanying Peng
Lee, Daisy C. et al. (2018). "Selective Breeding and Exercise Affect Midbrain and PAG Volume". Faseb Journal 32(1).	Electronic databases	Exclusion	Exclusion	Excluded based on title/abstract screening	Zheng Huang and Sanying Peng
Lee, Jenna R. et al. (2019). "Sex dependent effects of physical activity on diet preference in rats selectively bred for high or low levels of voluntary wheel running". Behavioural Brain Research 359.	Electronic databases	Exclusion	Exclusion	Excluded based on title/abstract screening	Zheng Huang and Sanying Peng
Leese, Callum et al. (2024). "Barriers and facilitators for physical activity in people living with chronic pain: a systematic review and combined analysis". Pain 165(12).	Electronic databases	Exclusion	Exclusion	Excluded based on title/abstract screening	Zheng Huang and Sanying Peng
Leppla, Lynn et al. (2021). "Development of an integrated model of care for allogeneic stem cell transplantation facilitated by eHealth-the SMILe study". Supportive Care in Cancer 29(12).	Electronic databases	Exclusion	Exclusion	Excluded based on title/abstract screening	Zheng Huang and Sanying Peng
Leslie, Jodi H. (2011). "Chronic disease risk factors among multiethnic blue- and white-collar workers in Hawai'i".	Electronic databases	Exclusion	Exclusion	Excluded based on title/abstract screening	Zheng Huang and Sanying Peng
Leszczynski, Eric Curtis (2023). "Growth-Restriction and Physical Activity Engagement: Interventions and Implications".	Electronic databases	Exclusion	Exclusion	Excluded based on title/abstract screening	Zheng Huang and Sanying Peng
Leszczynski, Eric C. et al. (2024). "The Effect of an Early Life Motor Skill Intervention on Physical Activity in Growth-Restricted Mice". Medicine & Science in Sports & Exercise 56(6).	Electronic databases	Exclusion	Exclusion	Excluded based on title/abstract screening	Zheng Huang and Sanying Peng
Leunis, Sofie et al. (2022). "Physical Activity Behaviour in Solid Organ Transplant Recipients: Proposal of Theory-Driven Physical Activity Interventions". Kidney and Dialysis 2(2).	Electronic databases	Exclusion	Exclusion	Excluded based on title/abstract screening	Zheng Huang and Sanying Peng
Levin, Olga et al. (2024). "'For me it's just the conversation:' responsive feeding influences among early childhood educators". Public Health Nutrition 27(1).	Electronic databases	Exclusion	Exclusion	Excluded based on title/abstract screening	Zheng Huang and Sanying Peng
Levy, Tamina et al. (2022). ""Just that four letter word, hope": stroke survivors' perspectives of participation in an intensive upper limb exercise program; a qualitative exploration". Physiotherapy Theory and Practice 38(11).	Electronic databases	Exclusion	Exclusion	Excluded based on title/abstract screening	Zheng Huang and Sanying Peng
Lewis, Kiara et al. (2025). "Barriers and facilitators to increasing physical activity in medium secure mental health settings: An exploration of staff perceptions". Mental Health and Physical Activity 28.	Electronic databases	Exclusion	Exclusion	Excluded based on title/abstract screening	Zheng Huang and Sanying Peng
Lewis, Zakkoyya H. et al. (2020). "Analysis of the Behavioral Change and Utility Features of Electronic Activity Monitors". Technologies 8(4).	Electronic databases	Exclusion	Exclusion	Excluded based on title/abstract screening	Zheng Huang and Sanying Peng
Li, Huiqin et al. (2025). "Enablers and Barriers to Medication Self-Management in Patients With Type 2 Diabetes: A Qualitative Study Using the COM-B Model". Patient Preference and Adherence 19.	Electronic databases	Exclusion	Exclusion	Excluded based on title/abstract screening	Zheng Huang and Sanying Peng
Li, Qiyu et al. (2023). "Effects of a theory-based exercise intervention on physical activity levels and health-related outcomes in older people with chronic diseases". Geriatrics & Gerontology International 23(2).	Electronic databases	Exclusion	Exclusion	Excluded based on title/abstract screening	Zheng Huang and Sanying Peng
Li, Wei et al. (2024). "Factors influencing physical activity behavior in older adults with subjective cognitive decline: an empirical study using SEM and fsQCA methods". Frontiers in Public Health 12.	Electronic databases	Exclusion	Exclusion	Excluded based on title/abstract screening	Zheng Huang and Sanying Peng
Li, Yuefeng et al. (2017). "Detection of Volume Alterations in Hippocampal Subfields of Rats Under Chronic Unpredictable Mild Stress Using 7T MRI: A Follow-up Study". Journal of Magnetic Resonance Imaging 46(5).	Electronic databases	Exclusion	Exclusion	Excluded based on title/abstract screening	Zheng Huang and Sanying Peng
Li, Yun-Shan et al. (2025). "Effects of ergothioneine on oxidative DNA damage and immune response induced by circadian rhythm disturbance in mice". Journal of Clinical Biochemistry and Nutrition 76(2).	Electronic databases	Exclusion	Exclusion	Excluded based on title/abstract screening	Zheng Huang and Sanying Peng
Li, Yun-Shan et al. (2025). "Effect of circadian rhythm disruption induced by time-restricted feeding and exercise on oxidative stress and immune in mice". Journal of Clinical Biochemistry and Nutrition 76(1).	Electronic databases	Exclusion	Exclusion	Excluded based on title/abstract screening	Zheng Huang and Sanying Peng
Lightfoot, Courtney J. et al. (2022). "The Codevelopment of "My Kidneys & Me": A Digital Self-management Program for People With Chronic Kidney Disease". Journal of Medical Internet Research 24(11).	Electronic databases	Exclusion	Exclusion	Excluded based on title/abstract screening	Zheng Huang and Sanying Peng
Lim, Siew et al. (2024). "Intervention Strategies to Address Barriers and Facilitators to a Healthy Lifestyle Using the Behaviour Change Wheel: A Qualitative Analysis of the Perspectives of Postpartum Women". Nutrients 16(7).	Electronic databases	Exclusion	Exclusion	Excluded based on title/abstract screening	Zheng Huang and Sanying Peng
Lin, Cheng-Hsien et al. (2012). "Increased daily-activity alters thermal perception and behavioral thermoregulation in mice". Faseb Journal 26.	Electronic databases	Exclusion	Exclusion	Excluded based on title/abstract screening	Zheng Huang and Sanying Peng
Lin, Wen Xian (2010). "Research on the impact from beijing olympic games on the sports values of college students in guangzhou".	Electronic databases	Exclusion	Exclusion	Excluded based on title/abstract screening	Zheng Huang and Sanying Peng
Liu, Jianying et al. (2024). "Progressive balance training program for total hip arthroplasty patients using behavior change wheel theory". Journal of Mens Health 20(1).	Electronic databases	Exclusion	Exclusion	Excluded based on title/abstract screening	Zheng Huang and Sanying Peng
Lopez Fernandez, Jorge (2022). "An Integrated Intervention Model to Improve Behavioural Change in Inactive Members of Fitness Centres".	Electronic databases	Exclusion	Exclusion	Excluded based on title/abstract screening	Zheng Huang and Sanying Peng
Lorincz, Kende et al. (2017). "Voluntary exercise improves murine dermal connective tissue status in high-fat diet-induced obesity". Archives of Dermatological Research 309(3).	Electronic databases	Exclusion	Exclusion	Excluded based on title/abstract screening	Zheng Huang and Sanying Peng
Loughridge, Alice Brianne (2012). "Identification of novel targets of exercise-induced stress resistance in the dorsal raphe nucleus using microarray analyses".	Electronic databases	Exclusion	Exclusion	Excluded based on title/abstract screening	Zheng Huang and Sanying Peng
Loughridge, Alice B. et al. (2013). "Microarray analyses reveal novel targets of exercise-induced stress resistance in the dorsal raphe nucleus". Frontiers in Behavioral Neuroscience 7.	Electronic databases	Exclusion	Exclusion	Excluded based on title/abstract screening	Zheng Huang and Sanying Peng
Lucas, Grace et al. (2020). "Healthcare professionals' views on supporting young mothers with eating and moving during and after pregnancy: An interview study using the COM-B framework". Health & Social Care in the Community 28(1).	Electronic databases	Exclusion	Exclusion	Excluded based on title/abstract screening	Zheng Huang and Sanying Peng
Ma, Rui-Chen et al. (2025). "Factors influencing exercise rehabilitation behavior in older patients with esophageal cancer: A qualitative study". Geriatric Nursing 62.	Electronic databases	Exclusion	Exclusion	Excluded based on title/abstract screening	Zheng Huang and Sanying Peng
Mabweazara, S. Z. et al. (2019). "Development of a context-sensitive physical activity intervention for persons living with HIV and AIDS of low socioeconomic status using the behaviour change wheel". Bmc Public Health 19.	Electronic databases	Exclusion	Exclusion	Excluded based on title/abstract screening	Zheng Huang and Sanying Peng
MacPherson, Megan et al. (2021). "Evaluation and Refinement of a Bank of SMS Text Messages to Promote Behavior Change Adherence Following a Diabetes Prevention Program: Survey Study". Jmir Formative Research 5(8).	Electronic databases	Exclusion	Exclusion	Excluded based on title/abstract screening	Zheng Huang and Sanying Peng
MacPherson, Megan M. et al. (2021). "Using the behavior change wheel to develop text messages to promote diet and physical activity adherence following a diabetes prevention program". Translational Behavioral Medicine 11(8).	Electronic databases	Exclusion	Exclusion	Excluded based on title/abstract screening	Zheng Huang and Sanying Peng
Mahaudens, P. et al. (2009). "Gait in adolescent idiopathic scoliosis: energy cost analysis". European Spine Journal 18(8).	Electronic databases	Exclusion	Exclusion	Excluded based on title/abstract screening	Zheng Huang and Sanying Peng
Maimone, Mark et al. (2023). "These Wheels Are Made for Arc-ing: Two New Mobility Commands to Improve Wheel Wear Outcomes". IEEE Aerospace Conference.	Electronic databases	Exclusion	Exclusion	Excluded based on title/abstract screening	Zheng Huang and Sanying Peng
Mair, Jacqueline Louise et al. (2022). "A Personalized Smartphone-Delivered Just-in-time Adaptive Intervention (JitaBug) to Increase Physical Activity in Older Adults: Mixed Methods Feasibility Study". Jmir Formative Research 6(4).	Electronic databases	Exclusion	Exclusion	Excluded based on title/abstract screening	Zheng Huang and Sanying Peng
Makatsori, A. et al. (2003). "Voluntary wheel running modulates glutamate receptor subunit gene expression and stress hormone release in Lewis rats". Psychoneuroendocrinology 28(5).	Electronic databases	Exclusion	Exclusion	Excluded based on title/abstract screening	Zheng Huang and Sanying Peng
Makinen, Elina et al. (2023). "Genotype determining aerobic exercise capacity associates with behavioral plasticity in middle-aged rats". Behavioural Brain Research 443.	Electronic databases	Exclusion	Exclusion	Excluded based on title/abstract screening	Zheng Huang and Sanying Peng
Malisch, Jessica Lynn (2007). "Micro-evolutionary change in the hypothalamic-pituitary-adrenal axis in house mice selectively bred for high voluntary wheel running".	Electronic databases	Exclusion	Exclusion	Excluded based on title/abstract screening	Zheng Huang and Sanying Peng
Malisch, Jessica L. et al. (2007). "Baseline and stress-induced plasma corticosterone concentrations of mice selectively bred for high voluntary wheel running". Physiological and Biochemical Zoology 80(1).	Electronic databases	Exclusion	Exclusion	Excluded based on title/abstract screening	Zheng Huang and Sanying Peng
Malkowski, Olivia S. et al. (2025). "Enablers and barriers to physical activity among older adults of low socio-economic status: a systematic review of qualitative literature". International Journal of Behavioral Nutrition and Physical Activity 22(1).	Electronic databases	Exclusion	Exclusion	Excluded based on title/abstract screening	Zheng Huang and Sanying Peng
Manyara, Anthony Muchai et al. (2024). "Perceptions of diabetes risk and prevention in Nairobi, Kenya: A qualitative and theory of change development study". Plos One 19(2).	Electronic databases	Exclusion	Exclusion	Excluded based on title/abstract screening	Zheng Huang and Sanying Peng
Mao, Jiayu et al. (2025). "Barriers and Facilitators to Physical Activity Participation Among Colorectal Cancer Survivors: A Mixed-Method Systematic Review". Seminars in Oncology Nursing 41(2).	Electronic databases	Exclusion	Exclusion	Excluded based on title/abstract screening	Zheng Huang and Sanying Peng
Marini, Sofia et al. (2023). "Application of the COM-B Framework to Understand Facilitators and Barriers for Practising Physical Activity among Pregnant Women and Midwives Participating in the WELL-DONE! Study". Behavioral Sciences 13(2).	Electronic databases	Exclusion	Exclusion	Excluded based on title/abstract screening	Zheng Huang and Sanying Peng
Marley, Joanne (2017). "Using the behaviour change wheel to develop interventions to increase physical activity in adults with persistent musculoskeletal pain and improve the promotion of physical activity by healthcare professionals".	Electronic databases	Exclusion	Exclusion	Excluded based on title/abstract screening	Zheng Huang and Sanying Peng
Martin-Payo, Ruben et al. (2023). "Use a web-app to improve breast cancer risk factors and symptoms knowledge and adherence to healthy diet and physical activity in women without breast cancer diagnosis (Precam project)". Cancer Causes & Control 34(2).	Electronic databases	Exclusion	Exclusion	Excluded based on title/abstract screening	Zheng Huang and Sanying Peng
Martin-Payo, R. et al. (2021). "Motiva.DM2 project. A pilot behavioral intervention on diet and exercise for individuals with type 2 diabetes mellitus". Diabetes Research and Clinical Practice 171.	Electronic databases	Exclusion	Exclusion	Excluded based on title/abstract screening	Zheng Huang and Sanying Peng
Mascarenhas, Maya Nina (2017). "Physical Activity in Motherhood: Intervention, Trajectory, and Mixed Methods Analyses".	Electronic databases	Exclusion	Exclusion	Excluded based on title/abstract screening	Zheng Huang and Sanying Peng
Mathes, Wendy Foulds et al. (2010). "Dopaminergic dysregulation in mice selectively bred for excessive exercise or obesity". Behavioural Brain Research 210(2).	Electronic databases	Exclusion	Exclusion	Excluded based on title/abstract screening	Zheng Huang and Sanying Peng
Matsumoto, Takashi et al. (2008). "Poly I:C induces a reduction of voluntary physical activity, but it is not involved with interferon-beta pathway in mice". Japanese Journal of Physical Fitness and Sports Medicine 57(1).	Electronic databases	Exclusion	Exclusion	Excluded based on title/abstract screening	Zheng Huang and Sanying Peng
Matsumoto, Takashi et al. (2008). "The reduction of voluntary physical activity after poly I:C injection is independent of the effect of poly I:C-induced interferon-beta in mice". Physiology & Behavior 93(4-5).	Electronic databases	Exclusion	Exclusion	Excluded based on title/abstract screening	Zheng Huang and Sanying Peng
Matsunaga, Daisuke et al. (2021). "Difference in the brain serotonin and its metabolite level and anxiety-like behavior between forced and voluntary exercise conditions in rats". Neuroscience Letters 744.	Electronic databases	Exclusion	Exclusion	Excluded based on title/abstract screening	Zheng Huang and Sanying Peng
Matsunaga, Daisuke et al. (2025). "Comparison of forced and voluntary exercise types on male rat brain monoamine levels, anxiety-like behaviour, and physiological indexes under light and dark phases". Behavioural Brain Research 479.	Electronic databases	Exclusion	Exclusion	Excluded based on title/abstract screening	Zheng Huang and Sanying Peng
Matting, Leon et al. (2025). "Physical activity promotion in physical therapy, exercise therapy and other movement-based therapies: a scoping review and content analysis of intervention studies and theoretical works". International Journal of Behavioral Nutrition and Physical Activity 22(1).	Electronic databases	Exclusion	Exclusion	Excluded based on title/abstract screening	Zheng Huang and Sanying Peng
Mazorra Blanco, Rodrigo (2019). "A Data Science approach to behavioural change : large scale interventions on physical activity and weight loss".	Electronic databases	Exclusion	Exclusion	Excluded based on title/abstract screening	Zheng Huang and Sanying Peng
McArthur, Caitlin et al. (2018). ""We get them up, moving, and out the door. How do we get them to do what is recommended?" Using behaviour change theory to put exercise evidence into action for rehabilitation professionals". Archives of Osteoporosis 13(1).	Electronic databases	Exclusion	Exclusion	Excluded based on title/abstract screening	Zheng Huang and Sanying Peng
McCamish, Mark Anthony (1980). "A BEHAVIORAL MODEL FOR QUANTIFYING PHYSIOLOGIC ADJUSTMENTS OF FOOD INTAKE, BODY WEIGHT AND BODY COMPOSITION TO INCREASED EXERCISE IN RATS".	Electronic databases	Exclusion	Exclusion	Excluded based on title/abstract screening	Zheng Huang and Sanying Peng
McClincy, Michael et al. (2021). "Perspectives on the Gamification of an Interactive Health Technology for Postoperative Rehabilitation of Pediatric Anterior Cruciate Ligament Reconstruction: User-Centered Design Approach". Jmir Serious Games 9(3).	Electronic databases	Exclusion	Exclusion	Excluded based on title/abstract screening	Zheng Huang and Sanying Peng
McCorry, Michael (2021). "Sedentary Behaviour Among Community Dwelling Older Adults".	Electronic databases	Exclusion	Exclusion	Excluded based on title/abstract screening	Zheng Huang and Sanying Peng
McDonald, Tasha L. et al. (2016). "Localized External Beam Radiation Therapy (EBRT) to the Pelvis Induces Systemic IL-1Beta and TNF-Alpha Production: Role of the TNF-Alpha Signaling in EBRT-Induced Fatigue". Radiation Research 185(1).	Electronic databases	Exclusion	Exclusion	Excluded based on title/abstract screening	Zheng Huang and Sanying Peng
McFalls, Ashley Jane et al. (2016). "Environmental enrichment augments behavioral and epigenetic response to heroin self-administration". Faseb Journal 30.	Electronic databases	Exclusion	Exclusion	Excluded based on title/abstract screening	Zheng Huang and Sanying Peng
McGrath, Aisling et al. (2024). "Determinants of physical activity promotion in primary care from the patient perspective of people at risk of or living with chronic disease: a COM-B analysis". Bmc Primary Care 25(1).	Electronic databases	Exclusion	Exclusion	Excluded based on title/abstract screening	Zheng Huang and Sanying Peng
McKay, Rhyann C. et al. (2020). "Guidance for behavioural interventions aiming to support family support providers of people with spinal cord injury: A scoping review". Social Science & Medicine 246.	Electronic databases	Exclusion	Exclusion	Excluded based on title/abstract screening	Zheng Huang and Sanying Peng
McKeon, Grace et al. (2022). "Barriers and Facilitators to Participating in an Exercise Referral Scheme among Women Living in a Low Socioeconomic Area in Australia: A Qualitative Investigation Using the COM-B and Theoretical Domains Framework". International Journal of Environmental Research and Public Health 19(19).	Electronic databases	Exclusion	Exclusion	Excluded based on title/abstract screening	Zheng Huang and Sanying Peng
McKeough, Regan et al. (2022). "Pregnant and Postpartum Women's Perceptions of Barriers to and Enablers of Physical Activity During Pregnancy: A Qualitative Systematic Review". Journal of Midwifery & Womens Health 67(4).	Electronic databases	Exclusion	Exclusion	Excluded based on title/abstract screening	Zheng Huang and Sanying Peng
McVicar, Jenna et al. (2022). "Development of a behavioural support intervention for e-bike use in Australia". Bmc Public Health 22(1).	Electronic databases	Exclusion	Exclusion	Excluded based on title/abstract screening	Zheng Huang and Sanying Peng
Meader, Nick et al. (2017). "Multiple Risk Behavior Interventions: Meta-analyses of RCTs". American Journal of Preventive Medicine 53(1).	Electronic databases	Exclusion	Exclusion	Excluded based on title/abstract screening	Zheng Huang and Sanying Peng
Meadows, A. et al. (2016). "Deletion of G-protein-coupled receptor 55 promotes obesity by reducing physical activity". International Journal of Obesity 40(3).	Electronic databases	Exclusion	Exclusion	Excluded based on title/abstract screening	Zheng Huang and Sanying Peng
Meek, Thomas Harris (2011). "Physiological Underpinnings of High Voluntary Exercise in Selectively Bred Mice: Effects of Western Diet".	Electronic databases	Exclusion	Exclusion	Excluded based on title/abstract screening	Zheng Huang and Sanying Peng
Meek, Thomas H. et al. (2012). "Selective breeding of mice for high voluntary exercise alters adaptive plasticity of metabolic phenotypes in skeletal muscle". Faseb Journal 26.	Electronic databases	Exclusion	Exclusion	Excluded based on title/abstract screening	Zheng Huang and Sanying Peng
Meerhoff, Gideon F. et al. (2023). "Voluntary physical activity modulates self-selection of a high-caloric choice diet in male Wistar rats". Physiology & Behavior 268.	Electronic databases	Exclusion	Exclusion	Excluded based on title/abstract screening	Zheng Huang and Sanying Peng
Mehrabi, Samira et al. (2024). ""If I want to be able to keep going, I must be active." Exploring older adults' perspectives of remote physical activity supports: a mixed-methods study". Frontiers in Public Health 12.	Electronic databases	Exclusion	Exclusion	Excluded based on title/abstract screening	Zheng Huang and Sanying Peng
Menet, J. S. et al. (2003). "Inhibition of hibernation by exercise is not affected by intergeniculate leaflets lesion in hamsters". American Journal of Physiology-Regulatory Integrative and Comparative Physiology 285(3).	Electronic databases	Exclusion	Exclusion	Excluded based on title/abstract screening	Zheng Huang and Sanying Peng
Meredith, Samantha J. et al. (2023). "Factors that influence older adults' participation in physical activity: a systematic review of qualitative studies". Age and Ageing 52(8).	Electronic databases	Exclusion	Exclusion	Excluded based on title/abstract screening	Zheng Huang and Sanying Peng
Michail, Nafsika (2024). "Children’s Journeys to School: the Role of the Built Environment in Promoting Active Travel Behaviours".	Electronic databases	Exclusion	Exclusion	Excluded based on title/abstract screening	Zheng Huang and Sanying Peng
Middleton, Laura E. et al. (2023). "The dementia-inclusive choices in exercise project: Using participatory action research to improve physical activity supports for persons with dementia". Dementia-International Journal of Social Research and Practice 22(8).	Electronic databases	Exclusion	Exclusion	Excluded based on title/abstract screening	Zheng Huang and Sanying Peng
Middleton, Matthew et al. (2020). "Test@Work Texts: Mobile Phone Messaging to Increase Awareness of HIV and HIV Testing in UK Construction Employees during the COVID-19 Pandemic". International Journal of Environmental Research and Public Health 17(21).	Electronic databases	Exclusion	Exclusion	Excluded based on title/abstract screening	Zheng Huang and Sanying Peng
Middleton, Nicos et al. (2022). "Identifying barriers to the educational role of midwives in Cyprus and defining determinants in behaviour terms using the Behaviour Change Wheel: a mixed-method formative study". Bmc Health Services Research 22(1).	Electronic databases	Exclusion	Exclusion	Excluded based on title/abstract screening	Zheng Huang and Sanying Peng
Midthun, William R. et al. (2023). "Understanding the Patient Experience of Home-Based Pulmonary Rehabilitation with Health Coaching for COPD: A Qualitative Interview Study". Chronic Obstructive Pulmonary Diseases-Journal of the Copd Foundation 10(3).	Electronic databases	Exclusion	Exclusion	Excluded based on title/abstract screening	Zheng Huang and Sanying Peng
Mifflin, Katherine A. et al. (2019). "Voluntary wheel running reveals sex-specific nociceptive factors in murine experimental autoimmune encephalomyelitis". Pain 160(4).	Electronic databases	Exclusion	Exclusion	Excluded based on title/abstract screening	Zheng Huang and Sanying Peng
Mika, Agnieszka (2016). "Early life exercise and prebiotic diet modulate stress reactive neurocircuitry, increase stress resistance, and promote adaptive gut microorganisms".	Electronic databases	Exclusion	Exclusion	Excluded based on title/abstract screening	Zheng Huang and Sanying Peng
Mika, Agnieszka et al. (2015). "Exercise Is More Effective at Altering Gut Microbial Composition and Producing Stable Changes in Lean Mass in Juvenile versus Adult Male F344 Rats". Plos One 10(5).	Electronic databases	Exclusion	Exclusion	Excluded based on title/abstract screening	Zheng Huang and Sanying Peng
Mittler, Shacham et al. (2007). "Ecology and Behavior of the Pit-Building Antlions (Neuroptera, Myrmeleontidate), in Different Soils of the South Arava Valley".	Electronic databases	Exclusion	Exclusion	Excluded based on title/abstract screening	Zheng Huang and Sanying Peng
Moniz, Alexandre et al. (2024). "Physiotherapists' barriers and facilitators to the implementation of a behaviour change-informed exercise intervention to promote the adoption of regular exercise practice in patients at risk of recurrence of low back pain: a qualitative study". Bmc Primary Care 25(1).	Electronic databases	Exclusion	Exclusion	Excluded based on title/abstract screening	Zheng Huang and Sanying Peng
Montague, Jane et al. (2022). "A study to assess the feasibility of using a novel digital animation to increase physical activity levels in asylum seeking communities". Health & Social Care in the Community 30(5).	Electronic databases	Exclusion	Exclusion	Excluded based on title/abstract screening	Zheng Huang and Sanying Peng
Moore, Amanda (2022). "Supporting Healthful Behaviour to Manage Type 2 Diabetes in Diverse Uk Black African and Caribbean Adults".	Electronic databases	Exclusion	Exclusion	Excluded based on title/abstract screening	Zheng Huang and Sanying Peng
Moore, Amanda P. et al. (2021). "Factors Influencing Pregnancy and Postpartum Weight Management in Women of African and Caribbean Ancestry Living in High Income Countries: Systematic Review and Evidence Synthesis Using a Behavioral Change Theoretical Model". Frontiers in Public Health 9.	Electronic databases	Exclusion	Exclusion	Excluded based on title/abstract screening	Zheng Huang and Sanying Peng
Moore, A. P. et al. (2025). "A qualitative evaluation of the effectiveness of behaviour change techniques used in the Healthy Eating and Active Lifestyles for Diabetes (HEAL-D) intervention". Bmc Public Health 25(1).	Electronic databases	Exclusion	Exclusion	Excluded based on title/abstract screening	Zheng Huang and Sanying Peng
Moore, Amanda P. et al. (2019). "Designing the Healthy Eating and Active Lifestyles for Diabetes (HEAL-D) self-management and support programme for UK African and Caribbean communities: a culturally tailored, complex intervention under-pinned by behaviour change theory". Bmc Public Health 19(1).	Electronic databases	Exclusion	Exclusion	Excluded based on title/abstract screening	Zheng Huang and Sanying Peng
Moore, A. P. et al. (2018). "Co-design of a theoretically based diabetes self-management education and support programme for UK African and Caribbean patients with Type 2 diabetes: Healthy Eating & Active Lifestyles for Diabetes (HEAL-D)". Diabetic Medicine 35.	Electronic databases	Exclusion	Exclusion	Excluded based on title/abstract screening	Zheng Huang and Sanying Peng
Moore, A. P. et al. (2017). "Co-design of a culturally-tailored diet & lifestyle intervention for diabetes management in the UK African-Caribbean community". Proceedings of the Nutrition Society 76(OCE4).	Electronic databases	Exclusion	Exclusion	Excluded based on title/abstract screening	Zheng Huang and Sanying Peng
Moore, Jennifer L. et al. (2021). "A qualitative study exploring contributors to the success of a community of practice in rehabilitation". Bmc Medical Education 21(1).	Electronic databases	Exclusion	Exclusion	Excluded based on title/abstract screening	Zheng Huang and Sanying Peng
Moore, Sarah A. et al. (2021). "Adverse Effects of the COVID-19 Pandemic on Movement and Play Behaviours of Children and Youth Living with Disabilities: Findings from the National Physical Activity Measurement (NPAM) Study". International Journal of Environmental Research and Public Health 18(24).	Electronic databases	Exclusion	Exclusion	Excluded based on title/abstract screening	Zheng Huang and Sanying Peng
Morgan, Julie A. et al. (2018). "Exercise related anxiety-like behaviours are mediated by TNF receptor signaling, but not depression-like behaviours". Brain Research 1695.	Electronic databases	Exclusion	Exclusion	Excluded based on title/abstract screening	Zheng Huang and Sanying Peng
Morris, Jacqui H. et al. (2022). "We Walk: a person-centred, dyadic behaviour change intervention to promote physical activity through outdoor walking after stroke-an intervention development study". Bmj Open 12(6).	Electronic databases	Exclusion	Exclusion	Excluded based on title/abstract screening	Zheng Huang and Sanying Peng
Morris, Jade L. et al. (2023). "Initial insights into the impact and implementation of Creating Active Schools in Bradford, UK". International Journal of Behavioral Nutrition and Physical Activity 20(1).	Electronic databases	Exclusion	Exclusion	Excluded based on title/abstract screening	Zheng Huang and Sanying Peng
Motl, Robert W. et al. (2022). "Behavior Change Interventions for Health Promotion in Physical Therapist Research and Practice: An Integrative Approach". Physical Therapy 102(3).	Electronic databases	Exclusion	Exclusion	Excluded based on title/abstract screening	Zheng Huang and Sanying Peng
Moullin, Joanna C. et al. (2023). "Developing a single-session strategy for the implementation of take-home naloxone by community pharmacists using COM-B and design-thinking". Frontiers in Health Services 3.	Electronic databases	Exclusion	Exclusion	Excluded based on title/abstract screening	Zheng Huang and Sanying Peng
Muhwava, Lorrein Shamiso et al. (2019). "Experiences of lifestyle change among women with gestational diabetes mellitus (GDM): A behavioural diagnosis using the COM-B model in a low-income setting". Plos One 14(11).	Electronic databases	Exclusion	Exclusion	Excluded based on title/abstract screening	Zheng Huang and Sanying Peng
Murray, Kevin et al. (2020). "Suppressed inflammatory phenotype following exertional heat stroke in mice: an epigenetic link?". Faseb Journal 34.	Electronic databases	Exclusion	Exclusion	Excluded based on title/abstract screening	Zheng Huang and Sanying Peng
Murray, Patrick S. et al. (2010). "Locus coeruleus galanin expression is enhanced after exercise in rats selectively bred for high capacity for aerobic activity". Peptides 31(12).	Electronic databases	Exclusion	Exclusion	Excluded based on title/abstract screening	Zheng Huang and Sanying Peng
Mutabazi, Jean Claude et al. (2022). "Integrating Gestational Diabetes Screening and Care and Type 2 Diabetes Mellitus Prevention After GDM Into Community Based Primary Health Care in South Africa-Mixed Method Study". International Journal of Integrated Care 22(3).	Electronic databases	Exclusion	Exclusion	Excluded based on title/abstract screening	Zheng Huang and Sanying Peng
Nagase, Takayuki et al. (2025). "Therapeutic effects of intracerebral transplantation of human modified bone marrow-derived stromal cells (SB623) with voluntary and forced exercise in a rat model of ischemic stroke". Experimental Neurology 386.	Electronic databases	Exclusion	Exclusion	Excluded based on title/abstract screening	Zheng Huang and Sanying Peng
Nascimento, Nara F. et al. (2016). "6-h advances alter circadian activity patterns, fasting glucose, and insulin levels in C57BL6/J mice". Biological Rhythm Research 47(1).	Electronic databases	Exclusion	Exclusion	Excluded based on title/abstract screening	Zheng Huang and Sanying Peng
Naughton, Corina et al. (2018). "A dementia communication training intervention based on the VERA framework for pre-registration nurses: Part I developing and testing an implementation strategy". Nurse Education Today 63.	Electronic databases	Exclusion	Exclusion	Excluded based on title/abstract screening	Zheng Huang and Sanying Peng
Ndupu, Lawrence (2021). "A Systematic Review Approach Using the Behaviour Change Wheel, Com-B Behaviour Model and Theoretical Domains Framework to Evaluate Physical Activity Engagement in a University Setting".	Electronic databases	Exclusion	Exclusion	Excluded based on title/abstract screening	Zheng Huang and Sanying Peng
Nedelescu, Hermina et al. (2017). "Cerebellar sub-divisions differ in exercise-induced plasticity of noradrenergic axons and in their association with resilience to activity-based anorexia". Brain Structure & Function 222(1).	Electronic databases	Exclusion	Exclusion	Excluded based on title/abstract screening	Zheng Huang and Sanying Peng
Nelligan, Rachel K. et al. (2019). "A Short Message Service Intervention to Support Adherence to Home-Based Strengthening Exercise for People With Knee Osteoarthritis: Intervention Design Applying the Behavior Change Wheel". Jmir Mhealth and Uhealth 7(10).	Electronic databases	Exclusion	Exclusion	Excluded based on title/abstract screening	Zheng Huang and Sanying Peng
Ng, Danielle Wing Lam et al. (2024). "Return to work, work productivity loss and activity impairment in Chinese breast cancer survivors 12-month post-surgery: a longitudinal study". Frontiers in Public Health 12.	Electronic databases	Exclusion	Exclusion	Excluded based on title/abstract screening	Zheng Huang and Sanying Peng
Nibali, L. et al. (2020). "The perceived impact of Covid-19 on periodontal practice in the United Kingdom: A questionnaire study". Journal of Dentistry 102.	Electronic databases	Exclusion	Exclusion	Excluded based on title/abstract screening	Zheng Huang and Sanying Peng
Nicolas, Sarah et al. (2024). "Exercise mitigates a gut microbiota-mediated reduction in adult hippocampal neurogenesis and associated behaviours in rats". Translational Psychiatry 14(1).	Electronic databases	Exclusion	Exclusion	Excluded based on title/abstract screening	Zheng Huang and Sanying Peng
Nilstomt, Anna et al. (2024). "Physical activity from the perspective of older adults: a convergent mixed-method study". Bmc Geriatrics 24(1).	Electronic databases	Exclusion	Exclusion	Excluded based on title/abstract screening	Zheng Huang and Sanying Peng
Ning, Yan et al. (2022). "Barriers and facilitators to physical activity participation in patients with head and neck cancer: a scoping review". Supportive Care in Cancer 30(6).	Electronic databases	Exclusion	Exclusion	Excluded based on title/abstract screening	Zheng Huang and Sanying Peng
Nuovo, Jim et al. (2009). "Gender Differences in the Selection of an Action Plan for Patients with Type 2 Diabetes Mellitus". Patient-Patient Centered Outcomes Research 2(3).	Electronic databases	Exclusion	Exclusion	Excluded based on title/abstract screening	Zheng Huang and Sanying Peng
O'Connell, S. E. et al. (2015). "Providing NHS staff with height-adjustable workstations and behaviour change strategies to reduce workplace sitting time: protocol for the <i>Stand More AT</i> (<i>SMArT</i>) <i>Work</i> cluster randomised controlled trial". Bmc Public Health 15.	Electronic databases	Exclusion	Exclusion	Excluded based on title/abstract screening	Zheng Huang and Sanying Peng
Oakes, Helen et al. (2025). "Learning to swim with back pain: a qualitative study of swimmers with chronic low back pain". International Journal of Qualitative Studies on Health and Well-Being 20(1).	Electronic databases	Exclusion	Exclusion	Excluded based on title/abstract screening	Zheng Huang and Sanying Peng
Ochi, Ryosuke et al. (2022). "Voluntary exercise reverses social behavior deficits and the increases in the densities of cholecystokinin-positive neurons in specific corticolimbic regions of diabetic OLETF rats". Behavioural Brain Research 428.	Electronic databases	Exclusion	Exclusion	Excluded based on title/abstract screening	Zheng Huang and Sanying Peng
Oczkowski, Veronica (2019). "Effects of Sport Training in Adolescence on Cognition in Young Adulthood".	Electronic databases	Exclusion	Exclusion	Excluded based on title/abstract screening	Zheng Huang and Sanying Peng
Okerblom, Jonathan et al. (2018). "Human-like Cmah inactivation in mice increases running endurance and decreases muscle fatigability: implications for human evolution". Proceedings of the Royal Society B-Biological Sciences 285(1886).	Electronic databases	Exclusion	Exclusion	Excluded based on title/abstract screening	Zheng Huang and Sanying Peng
Olivares-Garcia, Regulo et al. (2025). "Mild forced exercise in young mice prevents anergia induced by dopamine depletion in late adulthood: Relation to CDNF and DARPP-32 phosphorylation patterns in nucleus accumbens". Neuropharmacology 262.	Electronic databases	Exclusion	Exclusion	Excluded based on title/abstract screening	Zheng Huang and Sanying Peng
Oliver, Helen et al. (2024). "A longitudinal study combining the Double Diamond framework and Behavior Change Wheel to co-create a sedentary behavior intervention in police control rooms". Journal of Public Health 46(3).	Electronic databases	Exclusion	Exclusion	Excluded based on title/abstract screening	Zheng Huang and Sanying Peng
Onksen, J. L. et al. (2012). "Running-induced anxiety is dependent on increases in hippocampal neurogenesis". Genes Brain and Behavior 11(5).	Electronic databases	Exclusion	Exclusion	Excluded based on title/abstract screening	Zheng Huang and Sanying Peng
Oomen, Jeanne et al. (2024). "Becoming Active in Beating osteoarthritiS: study protocol of a randomised controlled trial on the effectiveness of an information campaign in improving the management of osteoarthritis and quality of care in general practices in the Netherlands". Bmj Open 14(11).	Electronic databases	Exclusion	Exclusion	Excluded based on title/abstract screening	Zheng Huang and Sanying Peng
Oros-Gonzalez, Alain et al. (2024). "Toluene-Induced Behavioral Sensitization is Attenuated by Voluntary Physical Exercise and Social Interaction". Adaptive Behavior 32(1).	Electronic databases	Exclusion	Exclusion	Excluded based on title/abstract screening	Zheng Huang and Sanying Peng
Oto, Yohsuke et al. (2019). "Alterations of voluntary behavior in the course of disease progress and pharmacotherapy in mice with collagen-induced arthritis". Arthritis Research & Therapy 21(1).	Electronic databases	Exclusion	Exclusion	Excluded based on title/abstract screening	Zheng Huang and Sanying Peng
Otsuka, Airi et al. (2015). "Voluntary exercise and increased food intake after mild chronic stress improve social avoidance behavior in mice". Physiology & Behavior 151.	Electronic databases	Exclusion	Exclusion	Excluded based on title/abstract screening	Zheng Huang and Sanying Peng
Otter, Jennifer (2013). "Joy devotion: adventures in image and authenticity through the lens of kurt cobain and ian curtis".	Electronic databases	Exclusion	Exclusion	Excluded based on title/abstract screening	Zheng Huang and Sanying Peng
Padovani, Michela et al. (2009). "Distinct Effects of Calorie Restriction and Exercise on Mammary Gland Gene Expression in C57BL/6 Mice". Cancer Prevention Research 2(12).	Electronic databases	Exclusion	Exclusion	Excluded based on title/abstract screening	Zheng Huang and Sanying Peng
Pallin, N. D. et al. (2022). "Online training resources to aid therapeutic radiographers in engaging in conversations about physical activity and diet: A mixed methods study". Radiography 28(1).	Electronic databases	Exclusion	Exclusion	Excluded based on title/abstract screening	Zheng Huang and Sanying Peng
Pang, Terence Y. et al. (2013). "Depression-related behaviours displayed by female C57BL/6J mice during abstinence from chronic ethanol consumption are rescued by wheel-running". European Journal of Neuroscience 37(11).	Electronic databases	Exclusion	Exclusion	Excluded based on title/abstract screening	Zheng Huang and Sanying Peng
Parsons, Katherine et al. (2024). "A qualitative study of physical activity drivers in autistic individuals using COM-B. Autistic and non-autistic perspectives". Research in Autism Spectrum Disorders 111.	Electronic databases	Exclusion	Exclusion	Excluded based on title/abstract screening	Zheng Huang and Sanying Peng

## Sheet: Summary
Item	Count
Deduplicated records screened	513
Included for full-text read	57
Final inclusion	15
Full-text exclusions - Review study	9
Full-text exclusions - Insufficient data for extraction/synthesis	19
Full-text exclusions - Population not matching target demographic	14
Title/abstract exclusions	456
