# Supplementary material for: Applications of the Behavior Change Wheel in promoting physical activity among children and adolescents: A scoping review
Source: PLoS One. 2026 Jul 31;21(7):e0354697. doi: 10.1371/journal.pone.0354697 (PMC13426998; doi:10.1371/journal.pone.0354697)
Supplement: S7 File — (XLSX) [file pone.0354697.s007.xlsx]

## Sheet: Data Extraction
Study	Year (from reference)	Setting	Country/Region	Participant	Sample size	Stage	Application role (BCW/COM-B)	T-CaST level	Mapping transparency (COM-B→BCW→BCT)	Co-frameworks used (e.g., TDF/RE-AIM/CFIR)	PA measurement method	PA outcome(s)	Digital/wearables used	COM-B: Psychological capability	COM-B: Physical capability	COM-B: Social opportunity	COM-B: Physical opportunity	COM-B: Reflective motivation	COM-B: Automatic motivation	BCW function: Education	BCW function: Persuasion	BCW function: Incentivisation	BCW function: Coercion	BCW function: Training	BCW function: Restriction	BCW function: Environmental restructuring	BCW function: Modelling	BCW function: Enablement	BCT mapping present	BCT Taxonomy	BCT count (numeric)	Main BCT clusters	BCTs	Implementation outcome – Acceptability	Implementation outcome – Adoption	Implementation outcome – Appropriateness	Implementation outcome – Feasibility	Implementation outcome – Fidelity	Implementation outcome – Implementation cost	Implementation outcome – Penetration/Reach	Implementation outcome – Sustainability	Notes/decisions	Name of Data Extractor	Date of Data Extraction
Brennan et al., 2025	2025	Suburban primary school; Digital Online	Ireland	Girls: 10-12 Mothers and female guardians: NR Teachers: NR	10 9 6	Development	Design (intervention development/co-design)	L3 Applied/Systematized	Y	TDF; MRC framework; BCT Ontology ; BCIO annotation	NR	None (development of prototype; no effectiveness outcomes)	Y	Y	Y	Y	Y	Y	Y	Y	Y	NR	NR	Y	NR	Y	Y	Y	Y	BCIO	26	1; 2; 3; 4; 5; 6; 8; 9;10; 11; 12; 13; 15	1.1; 1.4; 2.2; 2.3; 3.1; 3.2; 4.1; 5.1; 5.3; 5.4; 6.1; 6.2; 8.1; 8.2; 8.3; 8.7; 9.1; 10.4; 11.2; 12.5; 13.1; 13.2; 13.4; 15.1; 15.3; 15.4	NR	NR	NR	NR	NR	NR	NR	NR	Three-phase co-design targeting preteen girls (10–12y) of low SEP and their mothers; BCW functions and BCTs specified; prototype app developed; ready for feasibility.	Zheng Huang and Sanying Peng	Sept 3, 2025 – Sept 30, 2026
Caru et al., 2024	2024	Healthcare/Clinical; Home-based remote	USA	Children and adolescent survivors of childhood cancer : 13.6	40 (Female: 30%)	Feasibility/Pilot	Design (intervention development/co-design)	L3 Applied/Systematized	N	ORBIT model; Pediatric oncology exercise guidelines	Combined	6-minute walk test (improved vs control); Fitbit steps; % meeting PA guidelines	Y	Y	Y	Y	Y	Y	Y	NR	NR	NR	NR	NR	NR	NR	NR	NR	NR					Y	NR	NR	Y	NR	Y	NR	NR	12-week tailored home PA program with weekly support calls; Fitbit Inspire 2; high acceptability/feasibility; estimated cost per participant ~$126.57; no serious AEs.
Corr & Murtagh, 2020	2020	Post-primary school.	Ireland	Adolescent girls: 15-17	31	Feasibility/Pilot	Design (intervention development/co-design)	L3 Applied/Systematized	Y	APEASE criteria; CONSORT/COREQ reporting	Combined	Steps (pedometer; incomplete data); PAQ-A; enjoyment; feasibility benchmarks met	Y	Y	Y	Y	Y	Y	Y	Y	NR	NR	Y	Y	N	N	Y	Y	Y	BCT T V1	11	1; 2; 4; 5; 6; 8; 9	1.1; 1.4; 2.2; 2.3; 2.6; 4.1; 5.1; 5.4; 6.1; 8.3; 9.1	Y	NR	NR	Y	NR	NR	NR	NR	Post-primary school PE setting; 6-week co-created sessions; restriction/env. restructuring excluded in BCW selection; high attendance/retention.
Creaser et al., 2023	2023	Community; Digital/Online	UK	Children: 8 (4.01) Parents: 42 (5.68)	12 11	Development	Design (intervention development/co-design)	L3 Applied/Systematized	Y	TDF within BCW; co-design methods	NR	None (development study; intervention specified with components)	Y	Y	NR	Y	Y	Y	Y	Y	Y	Y	NR	Y	N	Y	Y	NR	Y	BCT T V1	25	1; 2; 3; 4; 5; 6; 7; 8; 9; 10; 14	1.1; 1.3; 1.4; 1.5; 1.6; 1.7; 2.2; 2.3; 2.4; 2.7; 3.1; 3.2; 4.1; 5.1; 5.3; 5.6; 6.1; 6.2; 7.1; 8.7; 9.1; 10.3; 10.6; 10.10; 14.5	NR	NR	NR	NR	NR	NR	NR	NR	Family-based wearable program (Fitbit Alta HR) with eight components; experts + families co-design; six BCW functions used; 24 BCTs enumerated.
Faghy et al., 2021	2021	School	UK	School-age children: 8.9 (1.3)	147	Effectiveness/Trial	Measurement/tool development	L2 Informed the study	N	COM- B and TDF	Combined	PA frequency (no change); sedentary time & MVPA (no significant change); fruit/veg intake improved	Y	Y	Y	Y	Y	Y	Y	NR	NR	NR	NR	NR	NR	NR	NR	NR	NR					NR	NR	NR	NR	NR	NR	NR	NR	12-week school program (7–11y); questionnaire + accelerometer (subsample); used COM-B concepts to inform content; no explicit BCW/BCT mapping reported.
Grimshaw et al., 2022	2022	Tertiary paediatric hospital oncology service; intervention development workshops	Australia	School aged children: 5–16	NR	Development	Design (intervention development/co-design)	L3 Applied/Systematized	Y	COM-B and CALO-RE	NR	N/A (development paper)	Y	Y	Y	Y	Y	Y	Y	Y	Y	Y	N	Y	Y	Y	Y	Y	Y	CALO-RE BCT	16	1; 2; 3; 5; 6; 7; 10; 12; 15	1.1; 1.2; 1.4; 1.5; 2.2; 2.3; 3.1; 3.2; 5.1; 6.1; 7.1; 10.4; 10.9; 12.1; 12.2; 15.3	NR	NR	NR	NR	NR	NR	NR	NR	Development paper that precedes feasibility testing of the same CanMOVE programme
Maenhout et al., 2024	2024	Secondary education	Belgium	Adolescents with mild IDs: 14.22 (0.44)	9 (Female: 67%)	Development	Design (intervention development/co-design)	L3 Applied/Systematized	Y	COM- B and TDF	NR	N/A (development paper)	Y	Y	NR	Y	NR	Y	NR	Y	Y	Y	N	N	N	Y	Y	Y	Y	BCT T V1	14	1; 2; 3; 5; 6; 9; 10; 12; 15	1.1; 1.4; 1.5; 2.2; 3.1; 3.2; 3.3; 5.1; 5.2; 6.1; 9.1; 10.4; 12.2; 15.1	NR	NR	NR	Y	NR	NR	NR	NR	Development stage preceding planned feasibility evaluation
Martin & Murtagh, 2015	2015	Primary school classrooms	Ireland	Students from primary schools: NR Teacher: NR	> 200	Effectiveness/Trial	Design (intervention development/co-design)	L3 Applied/Systematized	Y	BCW	Objective	Primary outcome: minutes of MVPA during school time via ActiGraph accelerometers at baseline, post (8 weeks), and 4-month follow-up	NR	Y	NR	NR	Y	Y	Y	Y	Y	NR	N	Y	N	Y	NR	Y	Y	BCT T V1	12	1; 2; 4; 5; 7; 8; 9; 12	1.1; 1.2; 1.4; 2.3; 4.1; 5.3; 7.1; 8.2; 8.4; 8.6; 9.1; 12.1	NR	NR	NR	NR	NR	NR	NR	NR	Design/protocol for subsequent cluster RCT evaluating the intervention
McDermott et al., 2022	2022	School/community contexts (as per qualitative interviews)	Northern Ireland	Students with mild/ moderate intellectual disabilities: 11-17 Parents: NR Teacher: NR	7 12 9	Process evaluation	Determinant analysis (barriers/facilitators via COM-B)	L3 Applied/Systematized	Y	BCW	NR	Qualitative; no PA outcomes quantified	NR	Y	Y	Y	Y	Y	Y	NR	NR	NR	N	NR	N	NR	NR	NR	NR					NR	NR	NR	NR	NR	NR	NR	NR	Standalone qualitative diagnostic study to inform future interventions
McQuinn et al., 2022	2022	School (post-primary, after-school peer-led classes)	Ireland	Adolescent females: 14.82 (1.71) Teacher: NR	287 7	Development	Design (intervention development/co-design)	L3 Applied/Systematized	Y	BCW + COM-B + TDF + BCTTv1	Subjective	PACE+ questionnaire (baseline descriptive only); no outcome trial reported in this paper	Y	Y	NR	Y	Y	Y	Y	Y	Y	Y	N	Y	N	Y	Y	Y	Y	BCT T V1	21	1; 2; 3; 4; 5; 6; 7; 8; 9; 10; 12; 15	1.1; 1.4; 2.1; 3.2; 3.3; 4.1; 5.1; 5.4; 6.1; 7.1; 8.1; 8.3; 8.6; 9.1; 10.1; 10.2; 10.3; 10.4; 10.6; 12.2; 15.1	NR	NR	NR	NR	NR	NR	NR	NR	Outputs feed the registered feasibility trial
Murtagh et al., 2018	2018	Community / family	Ireland	Adolescent girls: NR Mothers: NR	NR	Development	Design (intervention development/co-design)	L3 Applied/Systematized	Y	BCW + COM-B + BCTTv1	NR	Not applicable (development paper)	NR	Y	Y	Y	Y	Y	Y	Y	Y	Y	NR	Y	NR	NR	Y	Y	Y	BCT T V1	18	1; 2; 3; 4; 5; 6; 7; 9; 10; 13; 15	1.1; 1.2; 1.4; 1.5; 2.2; 2.3; 3.1; 3.2; 4.1; 5.1; 5.3; 5.6; 6.1; 7.1; 9.1; 10.4; 13.1; 15.1	NR	NR	NR	NR	NR	NR	NR	NR	Designed content to be evaluated in future studies
Reedman et al., 2021	2021	Home and community; physiotherapist-delivered weekly sessions	Australia	Children with Cerebral palsy: 10 (1.6)	37	Effectiveness/Trial	BCT mapping/evaluation (content coding)	L3 Applied/Systematized	Y	BCW + COM-B + TDF + BCTTv1 + ICF	NR	This paper does not report outcomes; primary trial used COPM goal performance/satisfaction (context)	Y	Y	Y	Y	Y	Y	Y	Y	Y	NR	N	Y	N	Y	Y	Y	Y	BCT T V1	32	1; 2; 3; 4; 6; 8; 9; 12; 13; 15	1.1; 1.2; 1.4; 1.5; 1.6; 1.8; 1.9; 2.1; 2.2; 3.1; 3.2; 3.3; 4.1; 6.1; 8.1; 8.2; 8.3; 8.6; 8.7; 9.1; 9.2; 9.3; 12.2; 12.5; 12.6; 13.1; 13.2; 13.3; 13.4; 15.1; 15.3; 15.4	NR	NR	NR	NR	NR	NR	NR	NR	Maps active ingredients and mechanisms underpinning prior effectiveness
Taylor et al., 2015	2015	Residential weight‑management camp (UK); Schools (Spain)	UK; Spain	Obese children from Engaland: 12.24 (2.01) Obese children from Spain: 10.52 (1.23)	71 (Female: 47%) 45 (Female: 48%)	Development	Measurement/tool development	L3 Applied/Systematized	Y	COM‑B (with MINDSPACE informing item generation)	Subjective	No PA behaviour outcomes; BMI SDS; PEC questionnaire pre/post (camp)	NR	Y	Y	Y	Y	Y	Y	NR	NR	NR	N	NR	N	NR	NR	NR	NR					NR	NR	NR	NR	NR	NR	NR	NR	Instrument may inform future COM‑B‑based interventions
Wang et al., 2021	2021	School, family, and community (three-level programme)	China	Chinese Children: NR	NR	Development	Design (intervention development/co-design)	L3 Applied/Systematized	Y	BCW and TDF	NR	To be assessed in later feasibility/definitive trials (not in this paper)	Y	NR	NR	NR	NR	NR	NR	Y	Y	Y	N	Y	N	Y	Y	Y	Y	BCT T V1	31	1; 2; 3; 4; 5; 6; 7; 8; 9; 10; 12; 13; 15	1.1; 1.2; 1.3; 1.4; 1.5; 1.7; 2.1; 2.2; 2.3; 2.5; 2.7; 3.1; 3.2; 3.3; 4.1; 5.1; 5.2; 5.3; 6.1; 7.1; 8.1; 8.7; 9.1; 9.2; 10.2; 10.4; 12.1; 12.5; 13.1; 15.1; 15.3	NR	NR	NR	NR	NR	NR	NR	NR	First stage before feasibility non-RCT and process evaluation
Wang et al., 2022	2022	Two public schools; 16‑week programme; interviews conducted post‑intervention	China	Children: 11.2 Parents: NR Teacher: NR	20 (Female: 45%) 20 2	Feasibility/Pilot	Design (intervention development/co-design)	L1 Mentioned	N	BCW and TDF	NR	Process evaluation only (qualitative); quantitative feasibility parameters reported elsewhere	Y	NR	NR	NR	NR	NR	NR	NR	NR	NR	NR	NR	NR	NR	NR	NR	NR					Y	NR	NR	NR	NR	NR	NR	NR	Qualitative complement to feasibility metrics to optimize future trial

## Sheet: Data for Table 1
Study	Year (from reference)	Setting	Country/Region	Participant: mean age (SD)	Sample size	Stage	Application role (BCW/COM-B)	T-CaST level	Mapping transparency (COM-B→BCW→BCT)	Co-frameworks used (e.g., TDF/RE-AIM/CFIR)	PA measurement method	PA outcome(s)	Digital/wearables used	Notes/decisions
Brennan et al., 2025	2025	Suburban primary school; Digital Online	Ireland	Girls: 10-12 Mothers and female guardians: NR Teachers: NR	10 9 6	Development	Design (intervention development/co-design)	L3	Y	TDF; MRC framework; BCT Ontology ; BCIO annotation	NR	None (development of prototype; no effectiveness outcomes)	Y	Three-phase co-design targeting preteen girls (10–12y) of low SEP and their mothers; BCW functions and BCTs specified; prototype app developed; ready for feasibility.
Caru et al., 2024	2024	Healthcare/Clinical; Home-based remote	USA	Children and adolescent survivors of childhood cancer : 13.6	40 (Female: 30%)	Feasibility/Pilot	Design (intervention development/co-design)	L3	N	ORBIT model; Pediatric oncology exercise guidelines	Combined	6-minute walk test (improved vs control); Fitbit steps; % meeting PA guidelines	Y	12-week tailored home PA program with weekly support calls; Fitbit Inspire 2; high acceptability/feasibility; estimated cost per participant ~$126.57; no serious AEs.
Corr & Murtagh, 2020	2020	Post-primary school.	Ireland	Adolescent girls: 15-17	31	Feasibility/Pilot	Design (intervention development/co-design)	L3	Y	APEASE criteria; CONSORT/COREQ reporting	Combined	Steps (pedometer; incomplete data); PAQ-A; enjoyment; feasibility benchmarks met	Y	Post-primary school PE setting; 6-week co-created sessions; restriction/env. restructuring excluded in BCW selection; high attendance/retention.
Creaser et al., 2023	2023	Community; Digital/Online	UK	Children: 8 (4.01) Parents: 42 (5.68)	12 11	Development	Design (intervention development/co-design)	L3	Y	TDF within BCW; co-design methods	NR	None (development study; intervention specified with components)	Y	Family-based wearable program (Fitbit Alta HR) with eight components; experts + families co-design; six BCW functions used; 24 BCTs enumerated.
Faghy et al., 2021	2021	School	UK	School-age children: 8.9 (1.3)	147	Effectiveness/Trial	Measurement/tool development	L2	N	COM- B and TDF	Combined	PA frequency (no change); sedentary time & MVPA (no significant change); fruit/veg intake improved	Y	12-week school program (7–11y); questionnaire + accelerometer (subsample); used COM-B concepts to inform content; no explicit BCW/BCT mapping reported.
Grimshaw et al., 2022	2022	Tertiary paediatric hospital oncology service; intervention development workshops	Australia	School aged children: 5–16	NR	Development	Design (intervention development/co-design)	L3	Y	COM-B and CALO-RE	NR	N/A (development paper)	Y	Development paper that precedes feasibility testing of the same CanMOVE programme
Maenhout et al., 2024	2024	Secondary education	Belgium	Adolescents with mild IDs: 14.22 (0.44)	9 (Female: 67%)	Development	Design (intervention development/co-design)	L3	Y	COM- B and TDF	NR	N/A (development paper)	Y	Development stage preceding planned feasibility evaluation
Martin & Murtagh, 2015	2015	Primary school classrooms	Ireland	Students from primary schools: NR Teacher: NR	> 200	Effectiveness/Trial	Design (intervention development/co-design)	L3	Y	BCW	Objective	Primary outcome: minutes of MVPA during school time via ActiGraph accelerometers at baseline, post (8 weeks), and 4-month follow-up	NR	Design/protocol for subsequent cluster RCT evaluating the intervention
McDermott et al., 2022	2022	School/community contexts (as per qualitative interviews)	Northern Ireland	Students with mild/ moderate intellectual disabilities: 11-17 Parents: NR Teacher: NR	7 12 9	Process evaluation	Determinant analysis (barriers/facilitators via COM-B)	L3	Y	BCW	NR	Qualitative; no PA outcomes quantified	NR	Standalone qualitative diagnostic study to inform future interventions
McQuinn et al., 2022	2022	School (post-primary, after-school peer-led classes)	Ireland	Adolescent females: 14.82 (1.71) Teacher: NR	287 7	Development	Design (intervention development/co-design)	L3	Y	BCW + COM-B + TDF + BCTTv1	Subjective	PACE+ questionnaire (baseline descriptive only); no outcome trial reported in this paper	Y	Outputs feed the registered feasibility trial
Murtagh et al., 2018	2018	Community / family	Ireland	Adolescent girls: NR Mothers: NR	NR	Development	Design (intervention development/co-design)	L3	Y	BCW + COM-B + BCTTv1	NR	Not applicable (development paper)	NR	Designed content to be evaluated in future studies
Reedman et al., 2021	2021	Home and community; physiotherapist-delivered weekly sessions	Australia	Children with Cerebral palsy: 10 (1.6)	37	Effectiveness/Trial	BCT mapping/evaluation (content coding)	L3	Y	BCW + COM-B + TDF + BCTTv1 + ICF	NR	This paper does not report outcomes; primary trial used COPM goal performance/satisfaction (context)	Y	Maps active ingredients and mechanisms underpinning prior effectiveness
Taylor et al., 2015	2015	Residential weight‑management camp (UK); Schools (Spain)	UK; Spain	Obese children from Engaland: 12.24 (2.01) Obese children from Spain: 10.52 (1.23)	71 (Female: 47%) 45 (Female: 48%)	Development	Measurement/tool development	L3	Y	COM‑B (with MINDSPACE informing item generation)	Subjective	No PA behaviour outcomes; BMI SDS; PEC questionnaire pre/post (camp)	NR	Instrument may inform future COM‑B‑based interventions
Wang et al., 2021	2021	School, family, and community (three-level programme)	China	Chinese Children: NR	NR	Development	Design (intervention development/co-design)	L3	Y	BCW and TDF	NR	To be assessed in later feasibility/definitive trials (not in this paper)	Y	First stage before feasibility non-RCT and process evaluation
Wang et al., 2022	2022	Two public schools; 16‑week programme; interviews conducted post‑intervention	China	Children: 11.2 Parents: NR Teacher: NR	20 (Female: 45%) 20 2	Feasibility/Pilot	Design (intervention development/co-design)	L1	N	BCW and TDF	NR	Process evaluation only (qualitative); quantitative feasibility parameters reported elsewhere	Y	Qualitative complement to feasibility metrics to optimize future trial

## Sheet: Data for Figure2 (S3 Table)
Study	COM-B: Psychological capability	COM-B: Physical capability	COM-B: Social opportunity	COM-B: Physical opportunity	COM-B: Reflective motivation	COM-B: Automatic motivation	BCW function: Education	BCW function: Persuasion	BCW function: Incentivisation	BCW function: Coercion	BCW function: Training	BCW function: Restriction	BCW function: Environmental restructuring	BCW function: Modelling	BCW function: Enablement
Brennan et al., 2025	Y	Y	Y	Y	Y	Y	Y	Y	NR	NR	Y	NR	Y	Y	Y
Caru et al., 2024	Y	Y	Y	Y	Y	Y	NR	NR	NR	NR	NR	NR	NR	NR	NR
Corr & Murtagh, 2020	Y	Y	Y	Y	Y	Y	Y	NR	NR	Y	Y	N	N	Y	Y
Creaser et al., 2023	Y	NR	Y	Y	Y	Y	Y	Y	Y	NR	Y	N	Y	Y	NR
Faghy et al., 2021	Y	Y	Y	Y	Y	Y	NR	NR	NR	NR	NR	NR	NR	NR	NR
Grimshaw et al., 2022	Y	Y	Y	Y	Y	Y	Y	Y	Y	N	Y	Y	Y	Y	Y
Maenhout et al., 2024	Y	NR	Y	NR	Y	NR	Y	Y	Y	N	N	N	Y	Y	Y
Martin & Murtagh, 2015	Y	NR	NR	Y	Y	Y	Y	Y	NR	N	Y	N	Y	NR	Y
McDermott et al., 2022	Y	Y	Y	Y	Y	Y	NR	NR	NR	N	NR	N	NR	NR	NR
McQuinn et al., 2022	Y	NR	Y	Y	Y	Y	Y	Y	Y	N	Y	N	Y	Y	Y
Murtagh et al., 2018	Y	Y	Y	Y	Y	Y	Y	Y	Y	NR	Y	NR	NR	Y	Y
Reedman et al., 2021	Y	Y	Y	Y	Y	Y	Y	Y	NR	N	Y	N	Y	Y	Y
Taylor et al., 2015	Y	Y	Y	Y	Y	Y	NR	NR	NR	N	NR	N	NR	NR	NR
Wang et al., 2021	NR	NR	NR	NR	NR	NR	Y	Y	Y	N	Y	N	Y	Y	Y
Wang et al., 2022	NR	NR	NR	NR	NR	NR	NR	NR	NR	NR	NR	NR	NR	NR	NR

## Sheet: Data for Fiure 3 and Table 3
Study	BCT mapping present	BCT Taxonomy	BCT count (numeric)	Main BCT clusters	BCTs
Brennan et al., 2025	Y	BCIO	26	1; 2; 3; 4; 5; 6; 8; 9;10; 11; 12; 13; 15	1.1; 1.4; 2.2; 2.3; 3.1; 3.2; 4.1; 5.1; 5.3; 5.4; 6.1; 6.2; 8.1; 8.2; 8.3; 8.7; 9.1; 10.4; 11.2; 12.5; 13.1; 13.2; 13.4; 15.1; 15.3; 15.4
Caru et al., 2024	NR
Corr & Murtagh, 2020	Y	BCT T V1	11	1; 2; 4; 5; 6; 8; 9	1.1; 1.4; 2.2; 2.3; 2.6; 4.1; 5.1; 5.4; 6.1; 8.3; 9.1
Creaser et al., 2023	Y	BCT T V1	25	1; 2; 3; 4; 5; 6; 7; 8; 9; 10; 14	1.1; 1.3; 1.4; 1.5; 1.6; 1.7; 2.2; 2.3; 2.4; 2.7; 3.1; 3.2; 4.1; 5.1; 5.3; 5.6; 6.1; 6.2; 7.1; 8.7; 9.1; 10.3; 10.6; 10.10; 14.5
Faghy et al., 2021	NR
Grimshaw et al., 2022	Y	CALO-RE BCT	16	1; 2; 3; 5; 6; 7; 10; 12; 15	1.1; 1.2; 1.4; 1.5; 2.2; 2.3; 3.1; 3.2; 5.1; 6.1; 7.1; 10.4; 10.9; 12.1; 12.2; 15.3
Maenhout et al., 2024	Y	BCT T V1	14	1; 2; 3; 5; 6; 9; 10; 12; 15	1.1; 1.4; 1.5; 2.2; 3.1; 3.2; 3.3; 5.1; 5.2; 6.1; 9.1; 10.4; 12.2; 15.1
Martin & Murtagh, 2015	Y	BCT T V1	12	1; 2; 4; 5; 7; 8; 9; 12	1.1; 1.2; 1.4; 2.3; 4.1; 5.3; 7.1; 8.2; 8.4; 8.6; 9.1; 12.1
McDermott et al., 2022	NR
McQuinn et al., 2022	Y	BCT T V1	21	1; 2; 3; 4; 5; 6; 7; 8; 9; 10; 12; 15	1.1; 1.4; 2.1; 3.2; 3.3; 4.1; 5.1; 5.4; 6.1; 7.1; 8.1; 8.3; 8.6; 9.1; 10.1; 10.2; 10.3; 10.4; 10.6; 12.2; 15.1
Murtagh et al., 2018	Y	BCT T V1	18	1; 2; 3; 4; 5; 6; 7; 9; 10; 13; 15	1.1; 1.2; 1.4; 1.5; 2.2; 2.3; 3.1; 3.2; 4.1; 5.1; 5.3; 5.6; 6.1; 7.1; 9.1; 10.4; 13.1; 15.1
Reedman et al., 2021	Y	BCT T V1	32	1; 2; 3; 4; 6; 8; 9; 12; 13; 15	1.1; 1.2; 1.4; 1.5; 1.6; 1.8; 1.9; 2.1; 2.2; 3.1; 3.2; 3.3; 4.1; 6.1; 8.1; 8.2; 8.3; 8.6; 8.7; 9.1; 9.2; 9.3; 12.2; 12.5; 12.6; 13.1; 13.2; 13.3; 13.4; 15.1; 15.3; 15.4
Taylor et al., 2015	NR
Wang et al., 2021	Y	BCT T V1	31	1; 2; 3; 4; 5; 6; 7; 8; 9; 10; 12; 13; 15	1.1; 1.2; 1.3; 1.4; 1.5; 1.7; 2.1; 2.2; 2.3; 2.5; 2.7; 3.1; 3.2; 3.3; 4.1; 5.1; 5.2; 5.3; 6.1; 7.1; 8.1; 8.7; 9.1; 9.2; 10.2; 10.4; 12.1; 12.5; 13.1; 15.1; 15.3
Wang et al., 2022	NR

## Sheet: S4 Table
Study	Implementation outcome – Acceptability	Implementation outcome – Adoption	Implementation outcome – Appropriateness	Implementation outcome – Feasibility	Implementation outcome – Fidelity	Implementation outcome – Implementation cost	Implementation outcome – Penetration/Reach	Implementation outcome – Sustainability
Brennan et al., 2025	NR	NR	NR	NR	NR	NR	NR	NR
Caru et al., 2024	Y	NR	NR	Y	NR	Y	NR	NR
Corr & Murtagh, 2020	Y	NR	NR	Y	NR	NR	NR	NR
Creaser et al., 2023	NR	NR	NR	NR	NR	NR	NR	NR
Faghy et al., 2021	NR	NR	NR	NR	NR	NR	NR	NR
Grimshaw et al., 2022	NR	NR	NR	NR	NR	NR	NR	NR
Maenhout et al., 2024	NR	NR	NR	Y	NR	NR	NR	NR
Martin & Murtagh, 2015	NR	NR	NR	NR	NR	NR	NR	NR
McDermott et al., 2022	NR	NR	NR	NR	NR	NR	NR	NR
McQuinn et al., 2022	NR	NR	NR	NR	NR	NR	NR	NR
Murtagh et al., 2018	NR	NR	NR	NR	NR	NR	NR	NR
Reedman et al., 2021	NR	NR	NR	NR	NR	NR	NR	NR
Taylor et al., 2015	NR	NR	NR	NR	NR	NR	NR	NR
Wang et al., 2021	NR	NR	NR	NR	NR	NR	NR	NR
Wang et al., 2022	Y	NR	NR	NR	NR	NR	NR	NR
